# Supplementary material for: Metagenomic and Metaproteomic Insights into Photoautotrophic and Heterotrophic Interactions in a Synechococcus Culture
Source: mBio. 2020 Feb 18;11(1):e03261-19. doi: 10.1128/mBio.03261-19 (PMC7029141; doi:10.1128/mBio.03261-19)
Supplement: TABLE S2 [file mBio.03261-19-st002.xls]

## Sheet: Summary
Header line description of Table I			Table I. MS/MS spetrum database search analysis summary
Total spectrum	Number of spectrum produced by mass spectrometer
Matched spetrums	Number of spectrum matched with alignment protein		Total spectrum	Matched spetrums	Peptides	Unique peptides	Identified proteins
Peptides	Number of peptides which spetrums hit		218299	18071	10460	10380	3055
Unique peptides	Number of unique peptides which spectrum hit
Identified proteins	Number of proteins detected by spetrum search analysis
Header line description of worksheet "Bin1-5"
Protein accession	Protein accession number in the GenBank database
Protein description	Protein functional description
MW [kDa]	Protein molecular weight, unit [kDa]
Score	A simple rule to be used to judge whether a result is significant or not
Coverage [%]	Percent of identified peptdie sequence covering in protein sequence
#Peptides	Number of identified peptides
#PSMs	Number of spectrum which protein matched
#Unique peptides	Number of identified peptides that only come form this protein groups

## Sheet: Bin1
No.	Protein accession	Protein length	Protein description	MW [kDa]	Score	Coverage [%]	Peptides	PSMs	Unique peptides	Retalvie abundance
1	RNC88773.1	172	Phycocyanin beta chain	17.943	323.31	61.6	9	99	9	0.0196318	0.575581
2	RNC88767.1	164	Phycoerythrin alpha chain	17.817	323.31	65.2	10	97	10	0.0201735	0.591463
3	RNC88768.1	184	Phycoerythrin beta chain	19.147	323.31	63.6	11	93	11	0.0172393	0.505435
4	RNC90875.1	161	Allophycocyanin alpha chain	17.372	246.79	54	7	85	7	0.0180072	0.52795
5	RNC88751.1	548	Phycobilisome phycoerythrin-associated linker polypeptide	59.409	323.31	54.4	30	83	30	0.00516596	0.15146
6	RNC88774.1	162	Phycocyanin alpha chain	17.335	200.3	48.1	7	80	7	0.0168434	0.493827
7	RNC90415.1	103	Carboxysome shell protein CsoS1	10.584	323.31	82.5	8	79	6	0.0261604	0.76699
8	RNC90896.1	487	ATP synthase beta chain	51.968	323.31	57.5	21	74	21	0.00518271	0.151951
9	RNC88762.1	242	Phycoerythrin gamma chain linker polypeptide	26.743	323.31	59.5	11	74	11	0.0104297	0.305785
10	RNC90414.1	471	Ribulose bisphosphate carboxylase large chain	52.809	225.38	35.2	17	67	17	0.00485185	0.142251
11	RNC93325.1	473	Glutamine synthetase type I	52.437	323.31	51.8	17	60	17	0.00432657	0.12685
12	RNC90803.1	425	Urea ABC transporter, substrate binding protein UrtA	46.46	323.31	42.1	18	60	2	0.00481522	0.141176
13	RNC94532.1	402	Phosphoglycerate kinase	41.771	323.31	53.5	19	58	19	0.00492103	0.144279
14	RNC90981.1	1364	DNA-directed RNA polymerase delta subunit	148.52	323.31	31.5	34	58	33	0.00145033	0.042522
15	RNC90898.1	544	Chaperone GroEL	57.175	323.31	52.9	24	57	24	0.0035738	0.104779
16	RNC88761.1	142	Phycoerythrin alpha chain	15.479	167.44	58.5	5	57	5	0.0136912	0.401408
17	RNC86674.1	482	Porin	51.312	114.87	25.5	11	56	9	0.00396273	0.116183
18	RNC86599.1	855	SwmA-cell surface protein required for swimming motility	85.983	323.31	16.8	13	56	13	0.00223396	0.0654971
19	RNC90412.1	780	Carboxysome shell protein CsoS2	81.165	323.31	41.4	23	53	23	0.00231758	0.0679487
20	RNC94313.1	341	NADPH-dependent glyceraldehyde-3-phosphate dehydrogenase	37.1	323.31	44.6	11	51	11	0.00510117	0.14956
21	RNC90882.1	506	ATP synthase alpha chain	54.104	317.91	37.7	17	51	17	0.00343774	0.100791
22	RNC88885.1	399	Translation elongation factor Tu	43.668	323.31	37.6	13	50	12	0.00427416	0.125313
23	RNC91044.1	999	Phycobilisome core-membrane linker polypeptide	108.96	276.39	33.1	25	43	25	0.0014681	0.043043
24	RNC94355.1	636	Chaperone protein DnaK	67.816	323.31	36.6	21	42	19	0.0022524	0.0660377
25	RNC90979.1	1097	DNA-directed RNA polymerase beta subunit	122.45	323.31	32.1	25	42	25	0.00130586	0.0382862
26	RNC94218.1	669	Transketolase	72.211	323.31	41	24	41	24	0.00209031	0.0612855
27	RNC88884.1	690	Translation elongation factor G	75.032	302.21	29.1	19	41	18	0.0020267	0.0594203
28	RNC88865.1	767	Photosystem I P700 chlorophyll a apoprotein subunit Ia (PsaA)	83.66	285.19	12.8	10	41	10	0.00182323	0.053455
29	RNC88864.1	737	Photosystem I P700 chlorophyll a apoprotein subunit Ib (PsaB)	81.809	172.93	17.2	11	41	11	0.00189745	0.0556309
30	RNC87362.1	846	ATP-dependent Clp protease, ATP-binding subunit ClpC	93.015	323.31	33.8	23	40	21	0.00161266	0.0472813
31	RNC90564.1	721	Polyribonucleotide nucleotidyltransferase	77.458	323.31	30.2	19	38	18	0.00179764	0.0527046
32	RNC91031.1	328	Cysteine synthase	34.598	239.75	47.3	12	36	12	0.00374354	0.109756
33	RNC87581.1	624	Cell division protein FtsH	67.488	246.59	40.5	22	36	21	0.00196776	0.0576923
34	RNC90408.1	91	Carboxysome shell protein CsoS1	9.4488	96.087	59.3	4	35	2	0.0131184	0.384615
35	RNC88735.1	519	Photosystem II CP47 protein (PsbB)	57.231	273.71	21.8	11	35	11	0.00230014	0.0674374
36	RNC90846.1	499	N-acetylneuraminate synthase	56.554	255.88	38.3	14	34	14	0.00232398	0.0681363
37	RNC94066.1	258	Phycobilisome rod-core linker polypeptide, phycocyanin-associated	29.053	101.39	43.8	12	33	12	0.00436263	0.127907
38	RNC93384.1	513	Glycogen synthase, ADP-glucose transglucosylase GlgA	57.316	192.31	32.7	14	33	14	0.00219407	0.0643275
39	RNC90603.1	600	Heat shock protein 60 family chaperone GroEL	62.786	323.31	29.2	16	33	16	0.00187593	0.055
40	RNC88742.1	300	Phycoerythrin gamma chain linker polypeptide	32.764	191.22	53	15	32	15	0.00363817	0.106667
41	RNC94260.1	937	Protein export cytoplasm protein SecA ATPase RNA helicase (TC 3.A.5.1.1)	105.77	168.75	26.3	21	31	21	0.00112843	0.0330843
42	RNC90874.1	162	Allophycocyanin beta chain	17.464	118.42	53.1	6	31	6	0.0065268	0.191358
43	RNC86673.1	501	Porin	53.744	217.24	33.1	15	31	12	0.00211046	0.0618762
44	RNC94076.1	276	Photosystem II manganese-stabilizing protein (PsbO)	29.76	323.31	47.1	9	30	9	0.00370737	0.108696
45	RNC93164.1	571	Glucose-6-phosphate isomerase	62.601	245.03	39.1	18	30	18	0.001792	0.0525394
46	RNC92960.1	775	1,4-alpha-glucan (glycogen) branching enzyme, GH-13-type, GlgB	88.875	148.8	32.8	18	29	18	0.00127629	0.0374194
47	RNC90413.1	113	Ribulose bisphosphate carboxylase small chain	12.942	118.91	44.2	4	29	4	0.00875333	0.256637
48	RNC94205.1	840	Glycogen phosphorylase	95.129	316.96	26	19	28	19	0.00113693	0.0333333
49	RNC90883.1	316	ATP synthase gamma chain	34.805	136.48	36.1	10	28	10	0.00302221	0.0886076
50	RNC88752.1	244	Phycobilisome phycoerythrin-associated linker polypeptide	27.055	132.47	49.2	9	28	9	0.00391401	0.114754
51	RNC89021.1	300	Phosphoribulokinase	33.518	98.539	46.3	11	27	11	0.0030697	0.09
52	RNC88750.1	294	Phycobilisome phycoerythrin-associated linker polypeptide	33.191	160.59	48.6	13	27	13	0.00313235	0.0918367
53	RNC94650.1	472	Cell division trigger factor	51.419	115.02	28.8	12	26	12	0.00187882	0.0550847
54	RNC93294.1	334	Fructose-1,6-bisphosphatase, GlpX type	35.172	91.096	34.1	13	26	13	0.0026551	0.0778443
55	RNC93292.1	431	Glucose-1-phosphate adenylyltransferase	47.931	284.53	35	15	26	15	0.00205755	0.0603248
56	RNC88992.1	351	Ferredoxin-NADP(+) reductase	38.684	192.53	41.3	10	26	10	0.0025265	0.0740741
57	RNC90543.1	870	DNA topoisomerase I	94.971	167.89	26.9	20	25	20	0.000980109	0.0287356
58	RNC89027.1	357	Fructose-bisphosphate aldolase class II	38.524	322.83	35.3	9	25	9	0.0023885	0.070028
59	RNC87524.1	331	Ketol-acid reductoisomerase	35.824	148.32	42	11	25	11	0.00257612	0.0755287
60	RNC94602.1	248	Two-component response regulator	27.657	180.22	34.7	8	24	8	0.00330076	0.0967742
61	RNC94344.1	990	Excinuclease ABC subunit A	108.5	123.18	20.1	16	24	16	0.000826856	0.0242424
62	RNC93124.1	637	Cell division protein FtsH	68.897	200.41	33.8	18	24	18	0.00128507	0.0376766
63	RNC90980.1	634	DNA-directed RNA polymerase gamma subunit	72.228	130.99	24.4	14	24	14	0.00129115	0.0378549
64	RNC90856.1	112	Nitrogen regulatory protein P-II	12.38	213.1	63.4	6	24	6	0.00730882	0.214286
65	RNC88991.1	507	Glucose-6-phosphate 1-dehydrogenase	57.2	279.28	42.4	18	24	18	0.00161457	0.0473373
66	RNC88791.1	143	photosystem I subunit II (PsaD)	15.756	123.46	51	7	24	7	0.00572439	0.167832
67	RNC87543.1	157	Nickel-dependent superoxide dismutase	17.045	123.2	44.6	6	24	6	0.00521393	0.152866
68	RNC94642.1	352	Rod shape-determining protein MreB	37.23	138.32	35.8	9	23	9	0.00222864	0.0653409
69	RNC92951.1	875	ClpB protein	97.193	198.86	21.6	15	23	13	0.000896548	0.0262857
70	RNC90881.1	182	ATP synthase delta chain	19.639	272.82	56	10	23	10	0.00431033	0.126374
71	RNC90476.1	317	Porphobilinogen deaminase	34.274	323.31	38.8	10	23	10	0.0024747	0.0725552
72	RNC94372.1	492	Cyanate ABC transporter, substrate binding protein	53.272	144.21	36.4	13	22	13	0.00152515	0.0447154
73	RNC94253.1	655	DNA gyrase subunit B	72.056	156.82	24.4	13	22	12	0.00114561	0.0335878
74	RNC94139.1	260	Enoyl-[acyl-carrier-protein] reductase [NADH]	27.444	241.34	55	12	22	11	0.00288605	0.0846154
75	RNC93179.1	184	Hypothetical protein	20.083	158.62	67.9	10	22	10	0.00407811	0.119565
76	RNC90933.1	725	Outer membrane protein/protective antigen OMA87	79.477	296.14	28.7	15	22	15	0.001035	0.0303448
77	RNC88725.1	270	Septum site-determining protein MinD	29.163	181.33	50	11	22	11	0.00277915	0.0814815
78	RNC94119.1	516	Phosphoribosylaminoimidazolecarboxamide formyltransferase	54.555	301.12	40.7	15	21	15	0.00138811	0.0406977
79	RNC90450.1	390	Transaldolase	42.682	172.49	36.9	12	21	12	0.00183657	0.0538462
80	RNC88831.1	312	DNA-directed RNA polymerase alpha subunit	33.956	132.23	41.3	10	21	10	0.00229572	0.0673077
81	RNC94513.1	900	ClpB protein	99.752	323.31	16.6	11	20	9	0.000757951	0.0222222
82	RNC94402.1	674	Asparagine synthetase [glutamine-hydrolyzing]	75.161	119.53	24.8	13	20	13	0.0010121	0.0296736
83	RNC94362.1	860	Aconitate hydratase 2	92.179	97.656	19.8	13	20	13	0.000793205	0.0232558
84	RNC94293.1	207	Sulfolipid (UDP-sulfoquinovose) biosynthesis protein	23.214	209.45	60.4	9	20	8	0.00329544	0.0966184
85	RNC91029.1	434	Dihydrolipoamide acetyltransferase component of pyruvate dehydrogenase complex	44.381	124.69	32.9	9	20	9	0.00157179	0.0460829
86	RNC88996.1	867	Membrane alanine aminopeptidase N	95.955	134.15	20	14	20	14	0.000786801	0.0230681
87	RNC88935.1	384	NAD(P) transhydrogenase alpha subunit	39.976	111.69	31.2	9	20	9	0.00177645	0.0520833
88	RNC94593.1	472	Phytoene desaturase, pro-zeta-carotene producing	52.481	135.3	27.3	12	19	12	0.00137298	0.0402542
89	RNC94584.1	392	Mannose-1-phosphate guanylyltransferase	42.968	124.1	29.1	11	19	11	0.00165318	0.0484694
90	RNC94451.1	914	Valyl-tRNA synthetase	101.6	176.65	20.6	13	19	13	0.000709024	0.0207877
91	RNC94236.1	476	Adenosylhomocysteinase	52.264	214.81	19.7	9	19	7	0.00136145	0.039916
92	RNC94197.1	474	Isocitrate dehydrogenase [NADP]	51.815	153.36	23.8	10	19	10	0.00136719	0.0400844
93	RNC93373.1	657	Acetyl-coenzyme A synthetase	71.644	299.03	13.2	9	19	9	0.000986375	0.0289193
94	RNC90928.1	512	Circadian clock protein KaiC	56.983	309.5	26.6	11	19	11	0.00126572	0.0371094
95	RNC90914.1	99	Soluble [2Fe-2S] ferredoxin	10.666	139.47	48.5	3	19	3	0.00654594	0.191919
96	RNC89077.1	438	O-acetylhomoserine sulfhydrylase/ O-succinylhomoserine sulfhydrylase	47.155	208.04	38.8	13	19	13	0.00147956	0.043379
97	RNC89058.1	1107	Carbamoyl-phosphate synthase large chain	120.08	273.73	17.4	13	19	13	0.00058541	0.0171635
98	RNC88914.1	508	Porin	54.927	56.507	10.6	5	19	2	0.00127569	0.0374016
99	RNC86628.1	1007	Toxin secretion ABC transporter ATP-binding protein	110.47	114.02	17.2	13	19	13	0.000643544	0.0188679
100	RNC94498.1	493	Aspartyl-tRNA(Asn) amidotransferase subunit B	54.307	149.13	21.9	10	18	10	0.00124532	0.0365112
101	RNC94074.1	615	Cell division protein FtsH	66.591	160.31	20.2	10	18	8	0.000998277	0.0292683
102	RNC93194.1	814	Phenylalanyl-tRNA synthetase beta chain	87.439	114.54	22.2	14	18	14	0.000754227	0.022113
103	RNC92983.1	405	photosystem II protein D1 (PsbA)	44.766	161.85	17.5	5	18	5	0.0015159	0.0444444
104	RNC88965.1	387	Inosine-5&#39;-monophosphate dehydrogenase, catalytic domain	40.281	239.96	40.1	10	18	10	0.00158641	0.0465116
105	RNC88906.1	1010	Phosphoenolpyruvate carboxylase	114.45	163.26	14.4	13	18	13	0.000607862	0.0178218
106	RNC93182.1	1209	5-methyltetrahydrofolate--homocysteine methyltransferase	132.13	226.67	12.2	11	17	11	0.000479597	0.0140612
107	RNC91037.1	754	N-acetylneuraminate synthase	83.211	111.47	23.5	13	17	13	0.000769009	0.0225464
108	RNC91035.1	46	Photosystem II D2 protein	5.3469	49.244	67.4	2	17	2	0.0126051	0.369565
109	RNC90964.1	91	DNA-binding protein HU	9.8163	45.176	25.3	3	17	3	0.00637179	0.186813
110	RNC90897.1	103	Heat shock protein 60 family co-chaperone GroES	10.841	116.57	62.1	6	17	6	0.00562944	0.165049
111	RNC90478.1	195	Inorganic pyrophosphatase	21.954	227.62	51.3	10	17	10	0.0029735	0.0871795
112	RNC88732.1	282	Universal stress protein	30.484	88.302	42.6	10	17	10	0.00205614	0.0602837
113	RNC87540.1	480	Dihydrolipoamide dehydrogenase of pyruvate dehydrogenase complex	51.348	105.44	26.2	9	17	9	0.00120798	0.0354167
114	RNC86643.1	135	Photosystem II 12 kDa extrinsic protein (PsbU)	15.012	178.02	43	6	17	6	0.00429506	0.125926
115	RNC86571.1	552	Phosphoglucomutase	58.816	226.16	27.4	10	17	10	0.00105042	0.0307971
116	RNC93448.1	344	Anthranilate phosphoribosyltransferase	35.624	307.39	31.1	7	16	7	0.00158641	0.0465116
117	RNC93291.1	472	6-phosphogluconate dehydrogenase, decarboxylating	51.207	188.64	20.8	8	16	8	0.0011562	0.0338983
118	RNC93255.1	769	Ribonucleotide reductase of class II (coenzyme B12-dependent)	85.667	83.235	15.6	10	16	10	0.000709655	0.0208062
119	RNC93147.1	634	Chaperone protein HtpG	70.937	262.36	20.3	9	16	9	0.000860765	0.0252366
120	RNC92970.1	701	Oligopeptidase A	78.019	104.5	25.2	12	16	12	0.000778495	0.0228245
121	RNC91041.1	281	Glucose-1-phosphate cytidylyltransferase	31.896	122	20.3	6	16	6	0.00194208	0.0569395
122	RNC91034.1	462	Photosystem II CP43 protein (PsbC)	50.558	195.19	20.3	8	16	8	0.00118122	0.034632
123	RNC90941.1	487	Cytosol aminopeptidase PepA	50.64	156.91	28.1	10	16	10	0.00112059	0.0328542
124	RNC90848.1	302	Radical SAM domain protein	34.622	121.14	54.6	12	16	12	0.00180704	0.0529801
125	RNC90845.1	495	Lipopolysaccharide biosynthesis protein RfbH	54.684	123.92	24.2	10	16	10	0.00110247	0.0323232
126	RNC90837.1	564	Tyrosine-protein kinase wzc	61.802	90.886	29.1	13	16	13	0.000967597	0.0283688
127	RNC90548.1	257	Phage shock protein A	27.634	77.163	48.2	8	16	8	0.00212344	0.0622568
128	RNC90462.1	593	Prolyl-tRNA synthetase	65.593	158.37	25	11	16	11	0.000920278	0.0269815
129	RNC88952.1	435	Homoserine dehydrogenase	44.551	124.23	26.2	7	16	7	0.00125454	0.0367816
130	RNC88738.1	367	SSU ribosomal protein S1p	40.533	105.69	28.6	9	16	9	0.00148699	0.0435967
131	RNC87530.1	381	Cell division protein FtsZ	39.958	160.29	38.1	10	16	10	0.00143235	0.0419948
132	RNC94639.1	486	Hydroxymethylpyrimidine phosphate synthase ThiC	53.745	96.701	26.7	11	15	11	0.00105271	0.0308642
133	RNC94511.1	367	Enolase	38.626	323.31	24	6	15	6	0.00139405	0.0408719
134	RNC94487.1	889	Alanyl-tRNA synthetase	95.092	104.83	14.8	12	15	12	0.000575497	0.0168729
135	RNC94428.1	610	Aspartyl-tRNA synthetase	67.629	110.56	22.5	10	15	10	0.000838717	0.0245902
136	RNC94380.1	513	Ferredoxin--nitrite reductase	57.233	276.48	36.3	12	15	12	0.000997304	0.0292398
137	RNC93304.1	450	Geranylgeranyl hydrogenase BchP; Geranylgeranyl diphosphate reductase	49.84	323.31	23.3	7	15	7	0.00113693	0.0333333
138	RNC93181.1	304	Branched-chain amino acid aminotransferase	33.632	210.06	41.1	8	15	8	0.00168295	0.0493421
139	RNC93108.1	84	Hypothetical protein	9.0981	323.31	94	7	15	7	0.00609068	0.178571
140	RNC89129.1	344	NAD-dependent glyceraldehyde-3-phosphate dehydrogenase	37.281	63.486	24.7	7	15	7	0.00148726	0.0436047
141	RNC89067.1	353	ABC transporter for amino acids, substrate binding protein precursor	37.496	88.984	37.4	12	15	12	0.00144934	0.0424929
142	RNC94377.1	269	Zinc ABC transporter, periplasmic-binding protein ZnuA	29.573	70.469	35.3	7	14	7	0.00177513	0.0520446
143	RNC94330.1	480	Signal recognition particle receptor protein FtsY (=alpha subunit)	51.266	168.61	27.7	9	14	9	0.000994811	0.0291667
144	RNC94047.1	335	Biotin carboxylase of acetyl-CoA carboxylase	36.412	263.35	30.1	8	14	8	0.0014254	0.041791
145	RNC93324.1	174	Allophycocyanin beta chain	19.301	323.31	50.6	7	14	7	0.00274431	0.0804598
146	RNC90823.1	217	Hypothetical protein	22.551	61.003	35.9	9	14	9	0.0022005	0.0645161
147	RNC90587.1	406	SSU ribosomal protein S1p	43.673	79.337	25.9	9	14	9	0.00117613	0.0344828
148	RNC90561.1	425	Seryl-tRNA synthetase	47.481	126.63	23.8	8	14	7	0.00112355	0.0329412
149	RNC90506.1	154	LSU ribosomal protein L19p	17.244	48.967	41.6	6	14	6	0.00310071	0.0909091
150	RNC90500.1	325	Phosphate ABC transporter, periplasmic phosphate-binding protein PstS	33.964	73.071	29.8	7	14	7	0.00146926	0.0430769
151	RNC88969.1	540	2-isopropylmalate synthase	58.344	236.09	23.9	9	14	9	0.000884276	0.0259259
152	RNC88892.1	408	L,L-diaminopimelate aminotransferase	43.855	213.33	33.3	9	14	9	0.00117037	0.0343137
153	RNC87549.1	653	Cell division protein ZipN/Ftn2/Arc6, specific for cyanobacteria and chloroplast	71.056	105.6	15.3	8	14	8	0.000731255	0.0214395
154	RNC87526.1	222	ATP-dependent Clp protease proteolytic subunit	24.318	296.98	32	6	14	6	0.00215094	0.0630631
155	RNC94556.1	394	NAD(P)H-plastoquinone oxidoreductase subunit H, NDHH	44.969	55.328	23.4	7	13	7	0.00112538	0.0329949
156	RNC94517.1	235	LSU ribosomal protein L1p (L10Ae)	25.4	323.31	32.3	6	13	5	0.00188681	0.0553191
157	RNC94406.1	569	Urease alpha subunit	60.554	82.615	23.4	8	13	8	0.000779264	0.0228471
158	RNC94322.1	358	Twitching motility protein PilT	39.424	56.647	29.3	7	13	7	0.00123855	0.0363128
159	RNC93411.1	85	RNA-binding region RNP-1	9.6558	279.74	34.1	3	13	3	0.00521649	0.152941
160	RNC93208.1	200	Alkyl hydroperoxide reductase subunit C-like protein	22.174	215.6	43.5	5	13	5	0.00221701	0.065
161	RNC92926.1	377	Protease	39.746	51.811	17.2	6	13	6	0.00117613	0.0344828
162	RNC90873.1	66	Phycobilisome small core linker polypeptide	7.7138	70.605	48.5	3	13	3	0.0067182	0.19697
163	RNC90847.1	606	Acetolactate synthase large subunit	65.943	118.59	19.8	9	13	9	0.000731686	0.0214521
164	RNC90514.1	158	photosystem I subunit III precursor, plastocyanin (cyt c553) docking protein (PsaF)	16.962	89.74	28.5	4	13	4	0.00280634	0.0822785
165	RNC90459.1	119	Ferredoxin	12.597	203.73	43.7	4	13	4	0.00372606	0.109244
166	RNC87376.1	99	RNA-binding region RNP-1	10.99	74.929	40.4	4	13	4	0.0044788	0.131313
167	RNC86631.1	414	Conserved domain protein/flagellar motor protein MotA	44.459	105.2	27.5	8	13	8	0.00107102	0.031401
168	RNC94519.1	131	LSU ribosomal protein L7/L12 (P1/P2)	13.28	46.951	30.5	5	12	5	0.00312438	0.0916031
169	RNC94425.1	544	CTP synthase	59.678	51.819	11.2	6	12	5	0.000752378	0.0220588
170	RNC94340.1	385	DNA polymerase III beta subunit	40.734	71.078	33	10	12	10	0.0010631	0.0311688
171	RNC94336.1	824	DNA gyrase subunit A	89.841	60.671	11.5	8	12	8	0.000496716	0.0145631
172	RNC94277.1	678	Ribonuclease J	73.297	66.845	13.6	9	12	9	0.000603678	0.0176991
173	RNC94163.1	467	UDP-glucose 6-dehydrogenase	49.944	159.26	29.3	10	12	10	0.000876432	0.0256959
174	RNC94112.1	429	Serine hydroxymethyltransferase	45.788	147.85	26.1	8	12	8	0.000954065	0.027972
175	RNC93423.1	160	Peptidyl-prolyl cis-trans isomerase	17.011	36.012	27.5	3	12	3	0.00255809	0.075
176	RNC93369.1	324	Phosphate ABC transporter, periplasmic phosphate-binding protein PstS (TC 3.A.1.7.1)	33.767	175.6	25.6	6	12	6	0.00126325	0.037037
177	RNC93238.1	392	Aspartate aminotransferase	42.064	61.874	24.2	7	12	7	0.00104412	0.0306122
178	RNC93152.1	273	Phosphate transport ATP-binding protein PstB (TC 3.A.1.7.1)	30.172	63.878	34.4	9	12	9	0.00149924	0.043956
179	RNC90930.1	455	Phosphoribosylamine--glycine ligase	47.594	98.028	21.3	8	12	8	0.000899547	0.0263736
180	RNC90888.1	379	Alanine dehydrogenase	39.346	53.245	23	7	12	7	0.00107993	0.0316623
181	RNC90503.1	365	BioD-like N-terminal domain of phosphotransacetylase	39.317	149.71	25.5	7	12	7	0.00112135	0.0328767
182	RNC90465.1	334	Fructokinase	35.047	90.759	24	8	12	8	0.00122543	0.0359281
183	RNC90431.1	329	Acetyl-coenzyme A carboxyl transferase alpha chain	36.422	93.935	24.9	8	12	8	0.00124405	0.0364742
184	RNC90405.1	380	Low-affinity CO2 hydration protein CphX	42.663	70.134	27.6	11	12	11	0.00107709	0.0315789
185	RNC89125.1	315	Ribosome-associated endonuclease, involved in final steps of 23S rRNA maturation	34.296	124.57	36.8	8	12	8	0.00129935	0.0380952
186	RNC88890.1	650	Cytoplasmic axial filament protein CafA and Ribonuclease G	70.063	97.584	18.6	11	12	11	0.000629683	0.0184615
187	RNC88792.1	506	Anthranilate synthase, aminase component	55.552	85.589	22.1	8	12	8	0.000808881	0.0237154
188	RNC88759.1	398	Bilin biosynthesis protein CpeY	44.59	88.751	34.4	8	12	8	0.00102838	0.0301508
189	RNC87548.1	361	Pyruvate dehydrogenase E1 component alpha subunit	39.843	62.835	19.4	6	12	6	0.00113378	0.033241
190	RNC86626.1	474	4-alpha-glucanotransferase (amylomaltase) GlgX	54.264	83.239	20	8	12	8	0.000863489	0.0253165
191	RNC94613.1	203	Hypothetical protein	21.506	35.912	28.1	4	11	4	0.00184821	0.0541872
192	RNC94311.1	358	Peptidyl-prolyl cis-trans isomerase	39.447	171.41	24	8	11	8	0.00104801	0.0307263
193	RNC94194.1	237	Heme oxygenase	26.301	57.981	43.9	7	11	7	0.00158306	0.0464135
194	RNC94097.1	237	Global nitrogen regulatory protein, CRP family of transcriptional regulators	26.153	46.119	32.1	6	11	6	0.00158306	0.0464135
195	RNC94075.1	390	Sulfate adenylyltransferase	43.241	59.475	23.8	7	11	7	0.000962015	0.0282051
196	RNC93341.1	327	Pyruvate dehydrogenase E1 component beta subunit	35.747	42.731	16.8	5	11	5	0.00114736	0.0336391
197	RNC93301.1	600	GTP-binding protein TypA/BipA	66.383	144.61	19.5	9	11	9	0.00062531	0.0183333
198	RNC93235.1	398	1-hydroxy-2-methyl-2-(E)-butenyl 4-diphosphate synthase	43.6	230.88	29.4	9	11	9	0.000942678	0.0276382
199	RNC93131.1	509	Threonine dehydratase biosynthetic	55.966	78.691	18.5	9	11	9	0.000737104	0.021611
200	RNC92967.1	435	Gamma-glutamyl phosphate reductase	46.349	62.147	22.1	8	11	8	0.000862496	0.0252874
201	RNC90932.1	250	Phosphoribosylaminoimidazole-succinocarboxamide synthase	28.015	60.058	34	8	11	8	0.00150074	0.044
202	RNC90912.1	528	D-3-phosphoglycerate dehydrogenase	55.929	115.98	17	8	11	8	0.000710579	0.0208333
203	RNC90841.1	386	Lipopolysaccharide biosynthesis protein RfbH	43.181	55.642	21.2	6	11	6	0.000971984	0.0284974
204	RNC90565.1	315	3'(2'),5'--bisphosphate nucleotidase	33.611	58.388	31.7	8	11	8	0.00119107	0.0349206
205	RNC90508.1	477	Glutamyl-tRNA synthetase	53.314	77.014	18.9	8	11	8	0.000786553	0.0230608
206	RNC90445.1	182	Ribosome recycling factor	20.478	89.072	34.1	6	11	6	0.00206146	0.0604396
207	RNC89064.1	354	Sirohydrochlorin cobaltochelatase	38.759	108.19	25.1	6	11	6	0.00105985	0.0310734
208	RNC89062.1	279	L-Asparaginase type 2-like superfamily	29.807	35.744	20.8	5	11	5	0.00134475	0.0394265
209	RNC89052.1	239	Triosephosphate isomerase	26.048	90.705	28.5	6	11	6	0.00156982	0.0460251
210	RNC88968.1	522	Glycogen branching enzyme, GH-57-type, archaeal TreX/GlgX	58.75	69.172	15.7	7	11	7	0.000718747	0.0210728
211	RNC88947.1	981	DNA polymerase I	106.67	73.789	13.4	9	11	9	0.000382452	0.011213
212	RNC88937.1	474	NAD(P) transhydrogenase subunit beta	48.179	51.97	13.9	4	11	4	0.000791531	0.0232068
213	RNC88879.1	1533	Ferredoxin-dependent glutamate synthase	163.93	223.12	6.8	8	11	8	0.00024474	0.00717547
214	RNC87572.1	833	Bile acid beta-glucosidase	91.647	125.2	17.2	10	11	10	0.000450403	0.0132053
215	RNC87525.1	200	ATP-dependent Clp protease proteolytic subunit	22.076	63.859	27.5	6	11	6	0.00187593	0.055
216	RNC86662.1	488	Pro-zeta-carotene desaturase, prolycopene producing	53.992	106.72	24.8	8	11	8	0.000768824	0.022541
217	RNC94680.1	590	Arginyl-tRNA synthetase	64.747	265.54	18.6	9	10	9	0.000578098	0.0169492
218	RNC94599.1	298	Malonyl CoA-acyl carrier protein transacylase	30.923	55.336	31.5	6	10	6	0.00114456	0.033557
219	RNC94542.1	239	Inactivated Zn-dependent hydrolase of the beta-lactamase fold	24.543	147.24	44.8	7	10	7	0.0014271	0.041841
220	RNC94477.1	600	Diflavin flavoprotein SYNW2368	64.72	70.657	17.2	8	10	8	0.000568463	0.0166667
221	RNC94281.1	449	ATP-dependent Clp protease ATP-binding subunit ClpX	49.14	168.55	17.6	6	10	4	0.000759639	0.0222717
222	RNC94278.1	302	4-hydroxy-tetrahydrodipicolinate synthase	31.138	247.18	27.5	5	10	5	0.0011294	0.0331126
223	RNC94248.1	486	Magnesium transporter	52.93	62.656	22.4	8	10	8	0.000701807	0.0205761
224	RNC94182.1	797	ATP-dependent DNA helicase UvrD/PcrA	89.217	78.721	12	7	10	7	0.000427952	0.0125471
225	RNC94086.1	974	Isoleucyl-tRNA synthetase	109.1	79.785	10.8	8	10	8	0.000350183	0.0102669
226	RNC94072.1	363	Chorismate synthase	38.282	48.697	22	7	10	7	0.000939609	0.0275482
227	RNC94060.1	392	Iron-sulfur cluster assembly protein SufD	41.641	86.494	31.4	9	10	9	0.000870097	0.0255102
228	RNC94050.1	300	Hypothetical protein	33.716	54.901	28.3	6	10	6	0.00113693	0.0333333
229	RNC93381.1	453	N-acetylglucosamine-1-phosphate uridyltransferase	47.931	58.588	20.1	8	10	8	0.000752932	0.0220751
230	RNC93359.1	486	Aspartyl-tRNA(Asn) amidotransferase subunit A	51.02	189.89	15.4	6	10	6	0.000701807	0.0205761
231	RNC93310.1	219	Translation elongation factor Ts	23.873	71.973	35.2	7	10	7	0.00155743	0.0456621
232	RNC93287.1	557	Dihydroxy-acid dehydratase	57.899	56.002	13.6	7	10	7	0.000612348	0.0179533
233	RNC92938.1	123	AbrB family transciptional regulator	13.024	71.134	26.8	4	10	4	0.00277299	0.0813008
234	RNC91003.1	407	Capsular polysaccharide export system inner membrane protein KpsE	44.903	122.31	20.4	7	10	7	0.00083803	0.02457
235	RNC90975.1	239	Ribose 5-phosphate isomerase A	24.917	51.456	18	4	10	4	0.0014271	0.041841
236	RNC90501.1	165	Hypothetical protein	18.644	69.629	46.1	7	10	7	0.00206714	0.0606061
237	RNC90485.1	716	Tat (twin-arginine translocation) pathway signal sequence domain protein	76.285	74.541	20.1	9	10	9	0.000476366	0.0139665
238	RNC90471.1	293	Acetylglutamate kinase	31.035	41.291	27	6	10	6	0.00116409	0.0341297
239	RNC90464.1	439	Adenylosuccinate synthetase	47.641	149.2	28	9	10	9	0.000776943	0.022779
240	RNC90411.1	575	Carboxysome shell protein CsoS3	63.287	113.18	14.1	6	10	6	0.000593179	0.0173913
241	RNC90373.1	605	Translation elongation factor LepA	67.159	70.78	20.7	9	10	9	0.000563765	0.0165289
242	RNC88966.1	875	DNA gyrase subunit A	96.079	42.815	7.4	6	10	6	0.000389804	0.0114286
243	RNC88957.1	348	Protoporphyrin IX Mg-chelatase subunit I	38.104	102.96	29.6	7	10	7	0.000980109	0.0287356
244	RNC88805.1	375	Recombinase RecA	39.733	87.935	24	8	10	8	0.000909542	0.0266667
245	RNC88763.1	301	Bilin biosynthesis protein MpeU	32.096	218.79	22.3	6	10	6	0.00113315	0.0332226
246	RNC88740.1	419	S-adenosylmethionine synthetase	44.91	64.1	18.4	7	10	5	0.000814029	0.0238663
247	RNC87550.1	487	Signal recognition particle, subunit Ffh SRP54 (TC 3.A.5.1.1)	52.108	53.952	18.7	8	10	8	0.000700366	0.0205339
248	RNC87394.1	255	Two-component response regulator	27.634	79.41	34.5	6	10	6	0.00133756	0.0392157
249	RNC94601.1	401	Phosphate:acyl-ACP acyltransferase PlsX	42.42	58.813	15.5	6	9	6	0.000765512	0.0224439
250	RNC94460.1	139	Hypothetical protein	15.802	30.024	27.3	4	9	4	0.00220842	0.0647482
251	RNC94395.1	513	Nitrate/nitrite transporter	55.291	22.109	6.6	3	9	3	0.000598383	0.0175439
252	RNC94300.1	401	Serine--glyoxylate aminotransferase	42.963	27.66	11.5	4	9	4	0.000765512	0.0224439
253	RNC94176.1	339	Arabinose 5-phosphate isomerase KdsD	35.714	49.393	31.6	7	9	7	0.000905517	0.0265487
254	RNC94152.1	307	ABC transporter precursor	32.012	90.425	27.4	7	9	7	0.000999903	0.029316
255	RNC94063.1	118	Ferredoxin	13.106	43.571	60.2	6	9	6	0.00260144	0.0762712
256	RNC94062.1	479	Iron-sulfur cluster assembly protein SufB	52.764	57.078	14.8	6	9	6	0.000640857	0.0187891
257	RNC93239.1	306	Phosphonate ABC transporter phosphate-binding periplasmic component	32.509	41.369	19.3	5	9	5	0.00100317	0.0294118
258	RNC93225.1	454	TldE protein, part of TldE/TldD proteolytic complex	48.387	68.338	28.6	8	9	8	0.000676146	0.0198238
259	RNC93224.1	469	TldD protein, part of TldE/TldD proteolytic complex	50.167	86.062	21.7	7	9	7	0.000654521	0.0191898
260	RNC93219.1	784	Exoribonuclease RNase R	86.7	82.385	12.1	8	9	8	0.000391544	0.0114796
261	RNC93155.1	662	Chaperone protein DnaK	72.511	86.877	11.5	6	9	6	0.000463701	0.0135952
262	RNC93149.1	392	ATP phosphoribosyltransferase regulatory subunit	43.143	193.28	24.7	7	9	7	0.000783087	0.0229592
263	RNC93126.1	495	Pyruvate kinase	52.89	55.168	19.8	7	9	7	0.000620142	0.0181818
264	RNC93017.1	155	Nuclear transport factor 2 family protein	18	42.782	35.5	7	9	7	0.00198045	0.0580645
265	RNC92975.1	565	Threonyl-tRNA synthetase	64.469	118.79	11.3	7	9	7	0.00054331	0.0159292
266	RNC91045.1	161	ATP synthase F0 sector subunit b	17.409	206.11	38.5	6	9	6	0.00190665	0.0559006
267	RNC91028.1	147	Lipase chaperone	16.512	121	42.2	7	9	7	0.00208823	0.0612245
268	RNC91027.1	637	Long-chain-fatty-acid--CoA ligase	69.025	46.967	13.7	7	9	7	0.0004819	0.0141287
269	RNC90916.1	170	Photosystem II protein PsbV, cytochrome c550	18.348	128.69	23.5	3	9	3	0.00180571	0.0529412
270	RNC90574.1	264	Prohibitin family protein	29.201	92.291	31.8	6	9	6	0.00116277	0.0340909
271	RNC90494.1	433	Glutamate-1-semialdehyde aminotransferase	45.234	64.339	23.3	8	9	8	0.000708938	0.0207852
272	RNC90474.1	471	Group 2 RNA polymerase sigma factor @ RNA polymerase sigma factor RpoD	52.451	42.989	17.2	6	9	6	0.000651742	0.0191083
273	RNC90468.1	145	Single-stranded DNA-binding protein	15.804	176.35	62.1	6	9	6	0.00211704	0.062069
274	RNC90440.1	391	Ferrochelatase, protoheme ferro-lyase	43.712	48.71	14.1	5	9	5	0.00078509	0.0230179
275	RNC90422.1	316	Light-dependent protochlorophyllide reductase	34.335	52.121	22.5	6	9	6	0.000971425	0.028481
276	RNC90380.1	261	Transcriptional regulator	28.328	139.5	33	6	9	6	0.00117613	0.0344828
277	RNC89057.1	221	Hypothetical protein	24.481	56.262	42.1	6	9	6	0.00138901	0.040724
278	RNC88990.1	428	OpcA, an allosteric effector of glucose-6-phosphate dehydrogenase, cyanobacterial	46.115	161.98	16.4	5	9	5	0.00071722	0.021028
279	RNC88923.1	223	Peptidyl-prolyl cis-trans isomerase	24.001	73.645	43	6	9	6	0.00137655	0.0403587
280	RNC88788.1	363	Coproporphyrinogen III oxidase, aerobic	40.911	53.333	22.6	6	9	6	0.000845648	0.0247934
281	RNC87582.1	318	Ornithine carbamoyltransferase	33.866	62.431	22.6	4	9	4	0.000965315	0.0283019
282	RNC87539.1	82	Possible 4Fe-4S iron sulfur cluster binding pr	8.9092	133.63	72	4	9	4	0.00374354	0.109756
283	RNC86681.1	261	Glutathione S-transferase family protein	28.134	119.22	35.6	7	9	7	0.00117613	0.0344828
284	RNC86605.1	384	Glycyl-tRNA synthetase alpha chain	43.773	63.678	22.4	6	9	6	0.000799402	0.0234375
285	RNC94684.1	378	Tryptophan synthase beta chain	40.547	57.313	15.3	5	8	5	0.000721858	0.021164
286	RNC94653.1	352	Threonine synthase	37.097	57.108	20.2	5	8	5	0.000775177	0.0227273
287	RNC94577.1	215	NAD(P)H-quinone oxidoreductase chain I	24.059	50.18	33.5	6	8	6	0.00126913	0.0372093
288	RNC94553.1	3370	Possible secreted protease	364.38	52.545	2.8	7	8	7	8.09681e-05	0.00237389
289	RNC94539.1	398	GTPase and tRNA-U34 5-formylation enzyme TrmE	42.774	72.038	16.8	6	8	6	0.000685584	0.0201005
290	RNC94459.1	679	DNA ligase	73.432	64.974	17.1	7	8	7	0.000401859	0.011782
291	RNC94418.1	581	Putative sucrose phosphorylase	64.331	43.326	13.8	6	8	6	0.000469643	0.0137694
292	RNC94374.1	288	Cyanate ABC transporter, ATP-binding protein	32.058	36.599	18.1	5	8	5	0.000947439	0.0277778
293	RNC94351.1	403	Argininosuccinate synthase	43.81	56.783	14.1	5	8	5	0.000677078	0.0198511
294	RNC94338.1	768	Phosphoribosylformylglycinamidine synthase, synthetase subunit	81.45	98.54	14.7	7	8	7	0.00035529	0.0104167
295	RNC94320.1	218	Heat shock protein GrpE	24.226	45.743	28	5	8	5	0.00125166	0.0366972
296	RNC94319.1	377	Chaperone protein DnaJ	40.062	58.448	20.4	7	8	7	0.000723773	0.0212202
297	RNC94309.1	157	Biotin carboxyl carrier protein of acetyl-CoA carboxylase	16.957	34.353	35.7	4	8	4	0.00173798	0.0509554
298	RNC94256.1	375	Transcriptional regulator, GntR family	41.363	54.906	17.1	6	8	6	0.000727633	0.0213333
299	RNC94254.1	217	Translation initiation factor 3	24.907	35.391	26.3	5	8	5	0.00125743	0.0368664
300	RNC94215.1	629	Glucosamine--fructose-6-phosphate aminotransferase [isomerizing]	67.611	45.336	12.1	6	8	6	0.000433804	0.0127186
301	RNC94165.1	421	Histidyl-tRNA synthetase	45.691	56.668	23	7	8	7	0.000648129	0.0190024
302	RNC94153.1	188	NAD(P)H-quinone oxidoreductase chain J	21.083	41.34	38.8	5	8	5	0.0014514	0.0425532
303	RNC94098.1	384	Myosin heavy chain, clone 203	42.59	120.8	16.1	5	8	5	0.000710579	0.0208333
304	RNC94061.1	262	Iron-sulfur cluster assembly ATPase protein SufC	28.855	51.997	34.7	7	8	7	0.00104146	0.0305344
305	RNC94054.1	661	ABC transporter, ATP binding protein	73.815	44.054	10.7	6	8	6	0.000412803	0.0121029
306	RNC93441.1	493	Protein-export membrane protein SecD (TC 3.A.5.1.1)	52.609	45.415	15	6	8	6	0.000553474	0.0162272
307	RNC93430.1	576	Cell division protein FtsH	62.411	42.345	12	5	8	4	0.00047372	0.0138889
308	RNC93425.1	368	N-acetyl-gamma-glutamyl-phosphate reductase	39.474	142.27	27.4	7	8	7	0.000741474	0.0217391
309	RNC93395.1	455	Glutathione reductase	48.197	57.716	16.7	6	8	6	0.000599698	0.0175824
310	RNC93223.1	356	Mg protoporphyrin IX monomethyl ester oxidative cyclase (aerobic)	41.439	51.759	21.9	7	8	7	0.000766468	0.0224719
311	RNC93159.1	299	Methylthioadenosine phosphorylase	33.072	51.126	19.7	5	8	5	0.000912583	0.0267559
312	RNC92949.1	255	Phosphoribosyl-AMP cyclohydrolase / Phosphoribosyl-ATP pyrophosphatase	28.338	42.941	26.7	5	8	5	0.00107005	0.0313725
313	RNC91064.1	93	Hypothetical protein	10.755	20.492	32.3	3	8	3	0.002934	0.0860215
314	RNC91038.1	422	Adenylosuccinate lyase	46.791	36.1	17.3	5	8	5	0.000646593	0.0189573
315	RNC91020.1	258	Pyrroline-5-carboxylate reductase	26.826	39.381	26.4	5	8	5	0.00105761	0.0310078
316	RNC90957.1	323	Hypothetical protein	35.19	53.658	23.8	6	8	6	0.000844775	0.0247678
317	RNC90926.1	296	Circadian clock protein KaiA	33.374	80.581	19.3	4	8	4	0.000921833	0.027027
318	RNC90825.1	348	Hypothetical protein	38.546	108.49	25.6	7	8	7	0.000784088	0.0229885
319	RNC90597.1	372	UDP-N-acetylglucosamine 2-epimerase	40.519	75.739	26.6	7	8	7	0.000733501	0.0215054
320	RNC90372.1	513	Hypothetical protein	54.119	64.314	12.5	5	8	5	0.000531896	0.0155945
321	RNC89133.1	187	Adenine phosphoribosyltransferase	19.794	60.96	33.2	4	8	4	0.00145916	0.0427807
322	RNC89020.1	357	3-isopropylmalate dehydrogenase	37.795	43.527	22.4	6	8	6	0.000764321	0.022409
323	RNC89012.1	180	Thioredoxin family protein	19.331	48.835	48.3	6	8	6	0.0015159	0.0444444
324	RNC88927.1	320	Chaperon-like protein Ycf39 for quinone binding in Photosystem II	35.443	35.643	16.2	5	8	5	0.000852695	0.025
325	RNC88886.1	106	SSU ribosomal protein S10p (S20e)	12.058	36.048	42.5	5	8	5	0.00257417	0.0754717
326	RNC88883.1	156	SSU ribosomal protein S7p (S5e)	17.477	54.11	35.9	4	8	4	0.00174912	0.0512821
327	RNC88820.1	179	LSU ribosomal protein L5p (L11e)	19.96	110.39	33	5	8	5	0.00152437	0.0446927
328	RNC88817.1	103	SSU ribosomal protein S17p (S11e)	11.446	84.182	33	3	8	3	0.00264915	0.0776699
329	RNC88815.1	158	LSU ribosomal protein L16p (L10e)	17.689	59.691	15.8	2	8	2	0.00172698	0.0506329
330	RNC87390.1	167	Hypothetical protein	17.706	37.375	38.9	5	8	5	0.00163391	0.0479042
331	RNC87364.1	459	Diaminopimelate decarboxylase	49.716	47.388	15.5	6	8	6	0.000594472	0.0174292
332	RNC86629.1	386	Putative HlyD-family secretion protein	42.66	72.383	21.5	7	8	7	0.000706898	0.0207254
333	RNC86604.1	71	Hypothetical protein	7.6376	38.225	43.7	4	8	4	0.00384313	0.112676
334	RNC94575.1	396	Citrate synthase (si)	43.891	32.032	13.6	4	7	4	0.000602916	0.0176768
335	RNC94549.1	284	Glutathione synthetase	30.917	49.346	26.8	6	7	6	0.000840685	0.0246479
336	RNC94547.1	356	Peptide chain release factor 2; programmed frameshift-containing	39.718	56.019	27	6	7	6	0.000670659	0.0196629
337	RNC94521.1	396	Dihydroorotate dehydrogenase	42.73	36.312	16.9	5	7	5	0.000602916	0.0176768
338	RNC94383.1	262	Uroporphyrinogen-III methyltransferase CobA	27.765	85.112	25.6	6	7	6	0.000911277	0.0267176
339	RNC94365.1	712	Polyphosphate kinase	80.923	52.071	10	6	7	6	0.00033533	0.00983146
340	RNC94298.1	528	GMP synthase [glutamine-hydrolyzing], amidotransferase subunit	58.605	41.886	12.7	5	7	5	0.000452187	0.0132576
341	RNC94294.1	381	Glycosyltransferase	41.259	35.869	13.9	5	7	5	0.000626653	0.0183727
342	RNC94229.1	502	Lysyl-tRNA synthetase (class II)	56.106	79.456	14.7	6	7	6	0.000475607	0.0139442
343	RNC94217.1	415	3-oxoacyl-[acyl-carrier-protein] synthase, KASII	42.215	35.077	15.7	4	7	4	0.000575312	0.0168675
344	RNC94046.1	423	Lipid-A-disaccharide synthase LpxB	45.946	73.769	18	5	7	5	0.000564432	0.0165485
345	RNC93396.1	343	Dihydroorotase	37.954	29.744	15.5	4	7	4	0.000696078	0.0204082
346	RNC93306.1	720	Glycyl-tRNA synthetase beta chain	79.269	35.545	10	5	7	5	0.000331604	0.00972222
347	RNC93295.1	227	Ribulose-phosphate 3-epimerase	24.469	31.543	29.5	4	7	4	0.00105178	0.030837
348	RNC92973.1	344	Glucokinase	36.931	55.872	22.4	6	7	6	0.000694054	0.0203488
349	RNC92958.1	339	Nucleoside-diphosphate-sugar epimerases	37.896	61.558	33.6	7	7	7	0.000704291	0.020649
350	RNC91007.1	351	dTDP-glucose 4,6-dehydratase	38.704	33.951	17.7	5	7	5	0.000680213	0.019943
351	RNC90987.1	269	HEAT repeat	29.275	79.513	30.9	6	7	6	0.000887564	0.0260223
352	RNC90978.1	256	Deoxyribonuclease YcfH	28.561	201.04	21.9	4	7	4	0.000932635	0.0273438
353	RNC90925.1	137	LSU ribosomal protein L21p	14.951	26.636	27.7	4	7	4	0.00174273	0.0510949
354	RNC90838.1	398	Polysaccharide export-related periplasmic protein	43.479	43.51	19.1	5	7	5	0.000599886	0.0175879
355	RNC90822.1	333	Hypothetical protein	35.325	84.696	29.4	6	7	6	0.000716981	0.021021
356	RNC90607.1	189	Hypothetical protein	21.478	44.081	32.3	5	7	5	0.00126325	0.037037
357	RNC90558.1	380	Inner membrane protein translocase component YidC, short form OxaI-like	40.685	71.975	15.5	4	7	4	0.000628302	0.0184211
358	RNC90417.1	261	BMC domain-containing protein	28.265	58.269	28.7	5	7	5	0.000914769	0.0268199
359	RNC89078.1	226	Hypothetical protein	25.601	41.448	26.5	5	7	5	0.00105644	0.0309735
360	RNC89013.1	327	ABC-type sugar transport system, periplasmic component	35.232	93.158	21.4	4	7	4	0.000730137	0.0214067
361	RNC89010.1	255	Phosphoribosylformimino-5-aminoimidazole carboxamide ribotide isomerase	26.706	45.633	23.5	5	7	5	0.000936293	0.027451
362	RNC88983.1	293	Methylenetetrahydrofolate dehydrogenase (NADP+)	30.167	50.658	22.2	4	7	4	0.000814862	0.0238908
363	RNC88948.1	363	GTP-binding and nucleic acid-binding protein YchF	39.39	91.035	17.1	5	7	4	0.000657726	0.0192837
364	RNC88847.1	664	RNA helicase	76.845	52.266	12.2	6	7	6	0.00035957	0.0105422
365	RNC88824.1	215	SSU ribosomal protein S5p (S2e)	22.702	26.327	19.5	4	7	4	0.00111049	0.0325581
366	RNC88808.1	218	LSU ribosomal protein L3p (L3e)	23.163	34.729	22	4	7	4	0.0010952	0.0321101
367	RNC88749.1	237	Pentapeptide repeat-containing protein	25.035	38.99	30	5	7	5	0.0010074	0.0295359
368	RNC88748.1	252	Phycobilisome rod-core linker polypeptide, phycocyanin-associated	28.114	85.33	24.2	4	7	4	0.000947439	0.0277778
369	RNC87544.1	208	FKBP-type peptidyl-prolyl cis-trans isomerase (PPIase) precursor	21.194	33.101	14.9	4	7	4	0.00114786	0.0336538
370	RNC87532.1	136	Hypothetical protein	15.185	110.09	28.7	3	7	3	0.00175555	0.0514706
371	RNC87372.1	199	Photosystem II oxygen evolving complex protein PsbP	22.085	73.169	28.1	5	7	5	0.00119977	0.0351759
372	RNC86639.1	529	Outer membrane efflux protein precursor	57.953	83.499	13.4	5	7	5	0.000451332	0.0132325
373	RNC86634.1	160	Hypothetical protein	18.344	37.625	35	4	7	4	0.00149222	0.04375
374	RNC86182.1	333	LysM domain precursor	35.551	31.389	15	4	7	4	0.000716981	0.021021
375	RNC94655.1	127	SSU ribosomal protein S6p	14.205	13.275	18.1	2	6	2	0.00161139	0.0472441
376	RNC94630.1	495	Phosphoglucosamine mutase	52.713	32.233	11.3	5	6	5	0.000413428	0.0121212
377	RNC94607.1	262	Two-component system response regulator/RR	29.57	70.581	17.9	4	6	4	0.000781095	0.0229008
378	RNC94518.1	175	LSU ribosomal protein L10p (P0)	18.593	22.785	16	3	6	3	0.00116941	0.0342857
379	RNC94515.1	222	Transcription antitermination protein NusG	24.368	58.261	23	4	6	4	0.000921833	0.027027
380	RNC94470.1	152	LSU ribosomal protein L9p	16.8	19.514	21.1	3	6	3	0.00134636	0.0394737
381	RNC94449.1	85	Hypothetical protein	9.5604	93.503	36.5	2	6	2	0.00240761	0.0705882
382	RNC94419.1	264	Mannosyl-3-phosphoglycerate phosphatase	28.591	108.28	17.4	4	6	4	0.000775177	0.0227273
383	RNC94414.1	251	Urea ABC transporter, ATPase protein UrtD	27.641	20.179	13.1	3	6	3	0.000815326	0.0239044
384	RNC94279.1	340	Aspartate-semialdehyde dehydrogenase	36.328	84.492	19.7	4	6	4	0.000601902	0.0176471
385	RNC94269.1	677	Excinuclease ABC subunit B	75.984	33.858	10.2	6	6	6	0.000302285	0.00886263
386	RNC94265.1	160	6,7-dimethyl-8-ribityllumazine synthase	16.973	33.61	35	4	6	4	0.00127904	0.0375
387	RNC94212.1	489	Mannose-1-phosphate guanylyltransferase (GDP)	53.617	287.86	12.5	5	6	5	0.000418501	0.0122699
388	RNC94157.1	333	Photosystem II stability/assembly factor HCF136/Ycf48	36.415	37.446	16.5	4	6	4	0.000614555	0.018018
389	RNC94039.1	137	Hypothetical protein	15.215	35.799	27.7	3	6	3	0.00149377	0.0437956
390	RNC93416.1	234	NAD dependent epimerase/dehydratase	25.015	54.146	43.2	6	6	6	0.000874559	0.025641
391	RNC93348.1	129	Hypothetical protein	13.968	51.809	46.5	4	6	4	0.00158641	0.0465116
392	RNC93323.1	394	Serine--pyruvate aminotransferase / L-alanine:glyoxylate aminotransferase	43.164	58.428	8.1	3	6	3	0.000519408	0.0152284
393	RNC93307.1	585	Ferredoxin--sulfite reductase	64.494	41.86	14.7	6	6	6	0.000349824	0.0102564
394	RNC93293.1	432	Glutamyl-tRNA reductase	47.396	62.334	20.4	5	6	5	0.00047372	0.0138889
395	RNC93234.1	445	Carboxyl-terminal protease	47.913	58.764	9	3	6	3	0.000459881	0.0134831
396	RNC93220.1	202	3-polyprenyl-4-hydroxybenzoate carboxy-lyase UbiX	22.353	71.925	29.7	5	6	5	0.0010131	0.029703
397	RNC93145.1	495	Alpha,alpha-trehalose-phosphate synthase [UDP-forming]	56.022	52.665	10.7	4	6	4	0.000413428	0.0121212
398	RNC92979.1	194	Hypothetical protein	20.467	86.535	28.9	4	6	4	0.00105488	0.0309278
399	RNC91049.1	148	RNA-binding protein	17.073	38.596	28.4	3	6	3	0.00138275	0.0405405
400	RNC91025.1	195	Ribosomal subunit interface protein	22.233	46.899	28.2	5	6	5	0.00104947	0.0307692
401	RNC91005.1	302	Hypothetical protein	34.479	47.982	17.2	5	6	5	0.000677639	0.0198675
402	RNC90971.1	774	Translation initiation factor 2	83.428	39.816	9.6	6	6	6	0.000264402	0.00775194
403	RNC90903.1	186	phosphoribosyltransferase	20.949	36.062	28.5	4	6	4	0.00110025	0.0322581
404	RNC90899.1	202	Hypothetical protein	23.134	85.665	23.3	4	6	4	0.0010131	0.029703
405	RNC90876.1	389	3-demethylubiquinone-9 3-methyltransferase	42.979	38.48	14.1	4	6	4	0.000526084	0.0154242
406	RNC90840.1	306	NAD-dependent epimerase/dehydratase family protein	34.203	35.531	18.3	5	6	5	0.000668781	0.0196078
407	RNC90594.1	181	Cyanobacteria-specific protein	19.72	56.978	28.2	3	6	3	0.00113065	0.0331492
408	RNC90483.1	347	Ferric iron ABC transporter, iron-binding protein	37.673	214.45	19.9	4	6	4	0.00058976	0.0172911
409	RNC90479.1	504	Thermostable carboxypeptidase 1	56.302	36.608	13.1	5	6	5	0.000406045	0.0119048
410	RNC90454.1	442	Phosphoglycerate mutase	48.705	53.829	18.8	6	6	6	0.000463002	0.0135747
411	RNC90439.1	617	Acetolactate synthase large subunit	65.614	27.038	8.1	4	6	4	0.00033168	0.00972447
412	RNC90378.1	388	Cysteine desulfurase	42.256	30.972	13.1	4	6	4	0.00052744	0.0154639
413	RNC90376.1	81	NifU-like domain protein	8.8373	29.378	53.1	3	6	3	0.0025265	0.0740741
414	RNC89134.1	274	Dihydropteroate synthase	29.661	53.341	20.8	5	6	5	0.000746886	0.0218978
415	RNC89099.1	462	Phosphate starvation-inducible protein PhoH	50.755	40.002	9.5	4	6	4	0.000442959	0.012987
416	RNC89050.1	1336	Protoporphyrin IX Mg-chelatase subunit H	147.76	39.916	4.8	6	6	6	0.000153179	0.00449102
417	RNC89049.1	277	4-hydroxy-tetrahydrodipicolinate reductase	29.128	56.161	23.8	5	6	5	0.000738797	0.0216606
418	RNC89029.1	217	Phosphoribosylformylglycinamidine synthase, glutamine amidotransferase subunit	23.09	28.366	23.5	4	6	4	0.000943073	0.0276498
419	RNC88931.1	457	Thioredoxin reductase	49.083	51.173	20.1	6	6	6	0.000447805	0.0131291
420	RNC88816.1	69	LSU ribosomal protein L29p (L35e)	8.025	69.501	60.9	4	6	4	0.0029659	0.0869565
421	RNC88772.1	262	Phycoerythrobilin:ferredoxin oxidoreductase PebB	29.291	35.174	19.8	4	6	4	0.000781095	0.0229008
422	RNC88722.1	218	Cytochrome b6-f complex subunit, cytochrome b6	24.671	71.747	17.4	3	6	3	0.000938747	0.0275229
423	RNC87545.1	470	Apolipoprotein N-acyltransferase	51.964	37.791	14	6	6	6	0.000435419	0.012766
424	RNC87533.1	353	D-alanine--D-alanine ligase	37.696	39.024	13.6	5	6	5	0.000579736	0.0169972
425	RNC87374.1	709	Na+/H+ antiporter	75.232	67.147	10.9	5	6	5	0.000288642	0.00846262
426	RNC86658.1	400	Glycosyltransferase 2 fused to TPR-repeat domain	43.477	38.92	18.8	5	6	5	0.000511617	0.015
427	RNC86647.1	524	Hopanoid 2-methyltransferase	59.863	43.013	9.5	5	6	5	0.000390547	0.0114504
428	RNC86630.1	98	Hypothetical protein	11.452	48.299	41.8	4	6	4	0.00208823	0.0612245
429	RNC86578.1	168	Thiol peroxidase, Bcp-type	18.795	30.451	16.7	3	6	3	0.00121814	0.0357143
430	RNC86569.1	1143	Multidrug efflux RND transporter MexF	120.87	39.404	5.5	6	6	6	0.000179044	0.00524934
431	RNC86193.1	315	Porphobilinogen synthase	34.144	43.684	24.8	5	6	5	0.000649673	0.0190476
432	RNC86187.1	468	Neopullulanase	52.632	25.535	9.2	4	6	4	0.00043728	0.0128205
433	RNC86186.1	501	Glycerol kinase	53.861	54.592	16.4	6	6	6	0.000408477	0.011976
434	RNC94689.1	181	Photosystem I assembly related protein Ycf3	20.783	58.741	19.3	3	5	3	0.000942205	0.0276243
435	RNC94674.1	493	Similar to eukaryotic Peptidyl prolyl 4-hydroxylase, alpha subunit	56.375	43.729	14.2	5	5	5	0.000345921	0.010142
436	RNC94665.1	302	Spermidine synthase	33.346	29.391	17.9	4	5	4	0.000564699	0.0165563
437	RNC94658.1	144	Cyanate hydratase	15.889	38.301	17.4	2	5	2	0.0011843	0.0347222
438	RNC94623.1	304	Ribonuclease PH	32.643	81.418	17.4	4	5	4	0.000560984	0.0164474
439	RNC94569.1	214	Adenylylsulfate kinase	22.991	28.449	21.5	4	5	4	0.000796911	0.0233645
440	RNC94565.1	237	Mg-protoporphyrin O-methyltransferase	26.263	24.847	16.9	4	5	4	0.000719574	0.021097
441	RNC94563.1	245	Two-component response regulator/RR	27.269	25.865	17.6	3	5	3	0.000696078	0.0204082
442	RNC94516.1	141	LSU ribosomal protein L11p (L12e)	14.947	39.148	29.1	5	5	5	0.0012095	0.035461
443	RNC94485.1	1063	Helicase, SNF2/RAD54 family	118.79	34.141	4.4	4	5	4	0.000160432	0.00470367
444	RNC94476.1	237	Rubredoxin	25.961	28.122	23.6	4	5	4	0.000719574	0.021097
445	RNC94472.1	129	Glycine cleavage system H protein	13.718	84.355	44.2	3	5	3	0.00132201	0.0387597
446	RNC94346.1	388	Phosphoribosylglycinamide formyltransferase 2	41.564	20.051	9.8	3	5	3	0.000439534	0.0128866
447	RNC94328.1	471	Argininosuccinate lyase	52.379	33.105	11.5	5	5	5	0.000362079	0.0106157
448	RNC94268.1	900	DNA mismatch repair protein MutS	97.945	18.403	3.7	3	5	3	0.000189488	0.00555556
449	RNC94250.1	157	Glutathione peroxidase family protein	16.59	119.95	35.7	3	5	3	0.00108624	0.0318471
450	RNC94245.1	571	O-antigen biosynthesis protein rfbC	64.732	35.659	14.5	5	5	5	0.000298667	0.00875657
451	RNC94228.1	87	Hypothetical protein	9.8872	30.855	54	2	5	2	0.00196022	0.0574713
452	RNC94193.1	346	Glycosyltransferase	38.51	24.384	13	4	5	4	0.000492887	0.0144509
453	RNC94169.1	396	Possible transporter component	44.255	34.211	14.6	4	5	4	0.000430654	0.0126263
454	RNC94101.1	203	Peptidyl-tRNA hydrolase	22.274	18.958	17.2	3	5	3	0.000840094	0.0246305
455	RNC94045.1	131	Peptide methionine sulfoxide reductase MsrB	14.616	18.728	22.1	3	5	3	0.00130182	0.0381679
456	RNC94043.1	340	Protein implicated in RNA metabolism (PRC-barrel domain)	38.643	45.201	22.9	5	5	5	0.000501585	0.0147059
457	RNC93424.1	567	3,4-dihydroxy-2-butanone 4-phosphate synthase	62.511	46.86	8.3	4	5	4	0.000300774	0.00881834
458	RNC93406.1	229	Short-chain dehydrogenase/reductase (SDR) superfamily	24.306	31.757	18.8	3	5	3	0.000744712	0.0218341
459	RNC93399.1	180	Hypothetical protein	20.032	29.451	30	4	5	4	0.000947439	0.0277778
460	RNC93377.1	273	Aliphatic amidase AmiE	29.707	31.674	20.1	4	5	4	0.000624685	0.018315
461	RNC93366.1	236	Peptide methionine sulfoxide reductase MsrA	26.12	68.77	23.3	4	5	4	0.000722623	0.0211864
462	RNC93253.1	547	Peptide chain release factor 3	61.331	31.206	11.2	5	5	5	0.000311772	0.00914077
463	RNC93167.1	475	Diaminopimelate epimerase	50.987	138.34	15.2	4	5	4	0.00035903	0.0105263
464	RNC93165.1	835	Leucyl-tRNA synthetase	92.916	36.989	8.1	5	5	5	0.000204238	0.00598802
465	RNC93162.1	339	Signal protein PDZ	37.572	58.413	15.3	3	5	3	0.000503065	0.0147493
466	RNC93150.1	297	Inositol-1-monophosphatase	31.312	39.708	27.6	5	5	5	0.000574206	0.016835
467	RNC93110.1	310	Quinolinate synthetase	34.36	36.614	24.8	4	5	4	0.000550126	0.016129
468	RNC93030.1	414	Cytochrome P450 family protein	45.67	41.458	13.8	4	5	4	0.00041193	0.0120773
469	RNC93022.1	333	Urea carboxylase-related ABC transporter, periplasmic substrate-binding protein	36.171	36.423	12.6	4	5	4	0.000512129	0.015015
470	RNC92921.1	217	ATP phosphoribosyltransferase	22.777	25.913	23.5	4	5	4	0.000785894	0.0230415
471	RNC91061.1	477	Fumarate hydratase class II	51.535	30.226	11.7	4	5	4	0.000357524	0.0104822
472	RNC91016.1	455	GTP-binding protein EngA	50.907	25.336	9.2	4	5	4	0.000374811	0.010989
473	RNC91013.1	186	1,2-dihydroxy-3-keto-5-methylthiopentene dioxygenase	20.628	26.615	29	4	5	4	0.000916877	0.0268817
474	RNC91008.1	302	dTDP-4-dehydrorhamnose reductase	31.82	28.64	16.6	4	5	4	0.000564699	0.0165563
475	RNC91000.1	909	Putative helicase	100.89	45.283	4.4	3	5	3	0.000187612	0.00550055
476	RNC90976.1	437	Histidinol dehydrogenase	47.247	31.518	6.9	3	5	3	0.00039025	0.0114416
477	RNC90895.1	136	ATP synthase epsilon chain	14.114	38.425	19.1	2	5	2	0.00125396	0.0367647
478	RNC90892.1	442	M24 family metallopeptidase	47.966	28.672	11.3	4	5	4	0.000385835	0.0113122
479	RNC90839.1	363	GDP-mannose 4,6-dehydratase	40.869	33.391	19.6	5	5	5	0.000469805	0.0137741
480	RNC90829.1	946	Lipid A export ATP-binding/permease protein MsbA	104.59	32.1	6.1	5	5	5	0.000180274	0.00528541
481	RNC90522.1	254	Helix-turn-helix domain-containing protein	27.461	115.96	23.2	4	5	4	0.000671414	0.019685
482	RNC90520.1	311	Cytochrome b6-f complex subunit, apocytochrome f	33.052	21.398	12.5	3	5	3	0.000548357	0.0160772
483	RNC90512.1	318	Twitching motility protein PilT	35.451	29.808	17	4	5	4	0.000536286	0.0157233
484	RNC90456.1	200	Signal peptidase I	22.049	27.671	23.5	3	5	3	0.000852695	0.025
485	RNC90421.1	296	Light-independent protochlorophyllide reductase iron-sulfur ATP-binding protein ChlL	32.501	36.262	15.2	4	5	3	0.000576145	0.0168919
486	RNC89055.1	78	Hypothetical protein	8.6828	42.639	30.8	3	5	3	0.0021864	0.0641026
487	RNC89053.1	581	ABC transporter, possibly multidrug efflux	63.556	26	7.7	4	5	4	0.000293527	0.00860585
488	RNC89043.1	205	Hypothetical protein	22.455	23.447	20.5	3	5	3	0.000831898	0.0243902
489	RNC89024.1	293	Acetyl-coenzyme A carboxyl transferase beta chain	32.01	33.713	17.1	4	5	4	0.000582044	0.0170648
490	RNC89019.1	347	UDP-3-O-[3-hydroxymyristoyl] glucosamine N-acyltransferase	35.811	53.293	18.7	4	5	4	0.000491467	0.0144092
491	RNC88941.1	414	1-deoxy-D-xylulose 5-phosphate reductoisomerase	44.751	51.271	9.4	4	5	4	0.00041193	0.0120773
492	RNC88922.1	178	Photosystem I assembly related protein Ycf4	19.105	36.875	15.7	2	5	2	0.000958084	0.0280899
493	RNC88859.1	163	Photosystem I subunit XI (PsaL)	17.338	29.494	27.6	2	5	2	0.00104625	0.0306748
494	RNC88809.1	211	LSU ribosomal protein L4p (L1e)	23.047	28.067	19.9	4	5	4	0.000808242	0.0236967
495	RNC88799.1	130	Hypothetical membrane protein, PMM1568 homolog	14.117	103.86	16.9	2	5	2	0.00131184	0.0384615
496	RNC88770.1	195	Phycoerythrin linker protein CpeS homolog	21.988	20.198	26.7	3	5	3	0.000874559	0.025641
497	RNC88769.1	77	Hypothetical protein	8.7347	52.854	46.8	3	5	3	0.00221479	0.0649351
498	RNC88737.1	117	Ribonucleotide reductase transcriptional regulator NrdR	13.071	61.831	23.9	3	5	3	0.0014576	0.042735
499	RNC87541.1	294	Indole-3-glycerol phosphate synthase	32.325	40.993	18.4	4	5	4	0.000580065	0.0170068
500	RNC87522.1	409	Glycosyltransferase	45.545	29.426	13	4	5	4	0.000416966	0.0122249
501	RNC86659.1	262	Uroporphyrinogen-III synthase	28.339	29.114	22.5	4	5	4	0.000650912	0.019084
502	RNC86633.1	224	Predicted membrane protein	25.387	21.158	16.5	3	5	3	0.000761335	0.0223214
503	RNC86594.1	256	Imidazole glycerol phosphate synthase cyclase subunit	26.614	25.184	15.6	4	5	4	0.000666168	0.0195312
504	RNC86580.1	201	Prepilin-type N-terminal cleavage	22.096	21.757	10.9	2	5	2	0.000848453	0.0248756
505	RNC86568.1	372	Efflux RND transporter periplasmic adaptor subunit	40.194	39.812	18	5	5	5	0.000458438	0.0134409
506	RNC86553.1	127	Hypothetical protein	14.426	26.137	31.5	4	5	4	0.00134283	0.0393701
507	RNC86201.1	303	Aaspartoacylase	33.236	40.359	22.8	5	5	5	0.000562835	0.0165017
508	RNC86197.1	72	Hypothetical protein	8.2769	17.712	33.3	3	5	3	0.0023686	0.0694444
509	RNC86181.1	390	Hypothetical protein	43.082	26.795	11.5	4	5	4	0.00043728	0.0128205
510	RNC94673.1	409	Biosynthetic arginine decarboxylase	45.187	32.055	14.7	4	4	4	0.000333573	0.00977995
511	RNC94661.1	375	Aspartate carbamoyltransferase	41.765	42.888	7.2	2	4	2	0.000363817	0.0106667
512	RNC94609.1	87	Conserved hypothetical protein in cyanobacteria	9.595	25.326	25.3	3	4	3	0.00156818	0.045977
513	RNC94596.1	201	TsaB protein, required for threonylcarbamoyladenosine (t(6)A) formation in tRNA	21.493	14.329	15.9	2	4	2	0.000678762	0.0199005
514	RNC94594.1	144	RNA-binding region RNP-1	15.346	14.83	18.8	2	4	2	0.000947439	0.0277778
515	RNC94586.1	125	Hypothetical protein	13.538	15.449	18.4	2	4	2	0.00109145	0.032
516	RNC94536.1	530	ABC transporter, ATP binding component, possibly for oligopeptides	57.383	24.14	8.9	4	4	4	0.000257417	0.00754717
517	RNC94529.1	240	Cyanobacterial hypothetical protein	25.835	26.685	17.1	3	4	3	0.000568463	0.0166667
518	RNC94382.1	220	DNA mismatch repair proteins, MutS fa	24.018	25.102	24.5	3	4	3	0.000620142	0.0181818
519	RNC94375.1	352	High-affnity carbon uptake protein Hat/HatR	38.45	20.876	10.2	3	4	3	0.000387589	0.0113636
520	RNC94321.1	623	Type IV fimbrial assembly, ATPase PilB	68.265	36.881	7.7	4	4	4	0.000218991	0.00642055
521	RNC94290.1	183	Hypothetical protein	19.281	33.992	23.5	3	4	3	0.000745526	0.0218579
522	RNC94285.1	440	Glycosyltransferase	48.672	18.148	8.2	3	4	3	0.000310071	0.00909091
523	RNC94264.1	242	Deacetylase sulfotransferase	28.041	22.799	16.5	3	4	3	0.000563765	0.0165289
524	RNC94259.1	288	O-methyltransferase	31.984	20.965	12.8	3	4	3	0.00047372	0.0138889
525	RNC94257.1	123	Serine acetyltransferase	13.069	28.681	45.5	4	4	4	0.0011092	0.0325203
526	RNC94183.1	283	2-Keto-3-deoxy-D-manno-octulosonate-8-phosphate synthase	30.757	26.689	15.2	3	4	3	0.000482089	0.0141343
527	RNC94170.1	972	Toxin secretion ABC transporter ATP-binding protein	107.42	29.29	5.5	4	4	4	0.000140361	0.00411523
528	RNC94146.1	187	ADP-ribose pyrophosphatase	20.678	21.764	17.1	2	4	2	0.000729579	0.0213904
529	RNC94145.1	477	Deoxyribodipyrimidine photolyase	54.134	27.184	8	3	4	3	0.000286019	0.00838574
530	RNC94133.1	345	SAM-dependent methyltransferase	38.097	21.195	11.3	3	4	3	0.000395453	0.0115942
531	RNC94130.1	265	Folate-dependent protein for Fe/S cluster synthesis/repair in oxidative stress	28.55	23.186	17.4	3	4	3	0.000514835	0.0150943
532	RNC94095.1	197	Deoxycytidine triphosphate deaminase	22.22	23.082	21.8	3	4	3	0.000692544	0.0203046
533	RNC94094.1	240	Thymidylate synthase thyX	27.882	23.761	15.8	4	4	4	0.000568463	0.0166667
534	RNC94058.1	640	Esterase/lipase/thioesterase family active site	70.218	65.246	7.3	4	4	4	0.000213174	0.00625
535	RNC93429.1	238	Integral membrane protein involved in the photoprotection of photosystem II	25.914	67.575	17.6	2	4	2	0.00057324	0.0168067
536	RNC93379.1	419	5-Enolpyruvylshikimate-3-phosphate synthase	44.06	59.863	6	2	4	2	0.000325612	0.00954654
537	RNC93378.1	242	2-phosphosulfolactate phosphatase	25.835	23.67	17.4	3	4	3	0.000563765	0.0165289
538	RNC93361.1	278	23S rRNA (guanosin(2251)-2'-O-) -methyltransferase rlmB	29.539	24.376	15.5	4	4	4	0.00049076	0.0143885
539	RNC93283.1	169	Lumenal protein, contains 8 pentapeptide repeats, sll0577 homolog	18.092	45.987	29.6	3	4	3	0.000807285	0.0236686
540	RNC93251.1	228	Cyanobacteria-specific chaperone containing DNAJ domain fused to a membrane domain	23.485	18.903	13.6	2	4	2	0.000598383	0.0175439
541	RNC93233.1	1192	Transcription-repair coupling factor	131.46	28.072	3.9	4	4	3	0.000114456	0.0033557
542	RNC93226.1	338	Methionyl-tRNA formyltransferase	36.469	18.647	12.1	3	4	3	0.000403643	0.0118343
543	RNC93192.1	164	Allophycocyanin alpha chain	18.157	63.128	28	3	4	3	0.000831898	0.0243902
544	RNC93178.1	215	PHP family metal-dependent phosphoesterase	23.014	21.373	17.2	3	4	3	0.000634564	0.0186047
545	RNC93137.1	354	Polysaccharide pyruvyl transferase CsaB	39.157	21.579	11.3	2	4	2	0.000385399	0.0112994
546	RNC93132.1	643	1-deoxy-D-xylulose 5-phosphate synthase	69.279	26.074	6.7	4	4	4	0.000212179	0.00622084
547	RNC93122.1	193	ATP-dependent Clp protease proteolytic subunit	21.486	15.175	13	2	4	2	0.000706898	0.0207254
548	RNC93012.1	160	Hypothetical protein	17.566	18.489	29.4	3	4	3	0.000852695	0.025
549	RNC93006.1	447	Cyanobacterial hypothetical protein	49.551	19.692	7.4	3	4	3	0.000305215	0.00894855
550	RNC92986.1	177	Hemagglutinin domain-containing protein	19.745	90.373	16.9	2	4	2	0.000770798	0.0225989
551	RNC92927.1	465	Chromosomal replication initiator protein DnaA	50.974	30.129	8.4	3	4	3	0.0002934	0.00860215
552	RNC92922.1	592	Lipid A export ATP-binding/permease protein MsbA	65.668	29.286	8.8	4	4	4	0.000230458	0.00675676
553	RNC90993.1	436	Adenosylmethionine-8-amino-7-oxononanoate aminotransferase	47.463	66.314	9.4	3	4	3	0.000312916	0.00917431
554	RNC90973.1	475	Transcription termination protein NusA	53.101	138.2	8	3	4	3	0.000287224	0.00842105
555	RNC90947.1	400	Tyrosyl-tRNA synthetase	42.704	26.124	10.8	3	4	3	0.000341078	0.01
556	RNC90929.1	680	Phytochrome-like protein; two-component sensor histidine kinase/HK	74.628	33.357	6.2	4	4	4	0.000200634	0.00588235
557	RNC90927.1	124	Circadian oscillation regulator KaiB	13.808	20.436	23.4	3	4	3	0.00110025	0.0322581
558	RNC90904.1	73	Ferredoxin-thioredoxin reductase, variable chain	7.9539	59.41	28.8	2	4	2	0.00186892	0.0547945
559	RNC90902.1	558	2,3-bisphosphoglycerate-independent phosphoglycerate mutase	60.53	35.02	7.7	3	4	3	0.0002445	0.00716846
560	RNC90894.1	178	30S ribosomal protein PSRP-3	18.799	42.466	14.6	3	4	3	0.000766468	0.0224719
561	RNC90843.1	378	Glycosyltransferase	43.631	69.419	10.3	3	4	3	0.000360929	0.010582
562	RNC90831.1	172	Hypothetical protein	19.932	18.357	19.8	3	4	3	0.000793205	0.0232558
563	RNC90819.1	421	3-oxoacyl-[acyl-carrier-protein] synthase, KASII	42.758	24.392	11.4	3	4	3	0.000324065	0.00950119
564	RNC90606.1	591	NADH dehydrogenase subunit 2	62.085	17.57	4.6	3	4	3	0.000230848	0.00676819
565	RNC90593.1	487	Glycolate dehydrogenase subunit GlcD	51.823	19.32	7.4	3	4	3	0.000280146	0.00821355
566	RNC90553.1	258	Signal peptide peptidase SppA (Protease IV)	27.961	29.963	15.5	4	4	4	0.000528803	0.0155039
567	RNC90528.1	229	N-acetylmannosamine-6-phosphate 2-epimerase	24.435	15.244	10	2	4	2	0.00059577	0.0174672
568	RNC90523.1	543	Exopolyphosphatase	60.293	28.512	11.4	4	4	4	0.000251255	0.00736648
569	RNC90507.1	62	Hypothetical protein	6.8158	20.089	51.6	3	4	3	0.0022005	0.0645161
570	RNC90488.1	410	Nickel pincer cofactor biosynthesis protein LarC	43.94	25.521	10.7	4	4	4	0.000332759	0.0097561
571	RNC90482.1	379	Metal chaperone, involved in Zn homeostasis, GTPase of COG0523 family	41.686	33.398	10	4	4	4	0.000359977	0.0105541
572	RNC90463.1	141	Photosystem II protein Psb27	15.208	18.37	20.6	2	4	2	0.000967597	0.0283688
573	RNC90460.1	169	Inorganic pyrophosphatase	18.456	29.742	30.8	4	4	4	0.000807285	0.0236686
574	RNC90458.1	117	Arsenate reductase	12.909	17.502	15.4	3	4	3	0.00116608	0.034188
575	RNC90432.1	346	Acyl-ACP reductase	37.866	32.682	9.8	3	4	3	0.00039431	0.0115607
576	RNC90416.1	233	Nucleoside 5-triphosphatase RdgB (dHAPTP, dITP, XTP-specific)	25.095	41.378	24.9	4	4	4	0.000585542	0.0171674
577	RNC90383.1	202	SSU ribosomal protein S4p (S9e)	22.952	22.523	19.3	3	4	3	0.000675402	0.019802
578	RNC89118.1	309	Octaprenyl diphosphate synthase	32.918	20.746	13.6	3	4	3	0.000441525	0.012945
579	RNC89098.1	298	LOG family protein	33.217	20.801	6.7	3	4	3	0.000457823	0.0134228
580	RNC89044.1	178	Hypothetical protein	20.222	20.297	19.7	3	4	3	0.000766468	0.0224719
581	RNC89008.1	157	CBS domain containing protein	17.152	22.849	26.8	4	4	4	0.000868989	0.0254777
582	RNC89002.1	167	Tryptophan synthase beta chain like	18.976	25.628	24.6	3	4	3	0.000816953	0.0239521
583	RNC88993.1	383	Clock-associated two-component sensor histidine kinase SasA	43.188	37.44	12.3	4	4	4	0.000356217	0.0104439
584	RNC88967.1	417	Lycopene beta cyclase	45.667	26.426	12.5	4	4	4	0.000327173	0.00959233
585	RNC88951.1	529	ABC transporter, substrate binding protein, possibly oligopeptides	57.683	24.526	8.3	4	4	4	0.000257904	0.00756144
586	RNC88924.1	176	Acetolactate synthase small subunit	19.115	97.644	25	3	4	3	0.000775177	0.0227273
587	RNC88858.1	154	HEAT repeat domain-containing protein	17.103	18.874	18.2	3	4	3	0.000885917	0.025974
588	RNC88843.1	572	Hypothetical protein	63.918	26.862	8.2	4	4	4	0.000238516	0.00699301
589	RNC88837.1	365	Peptide chain release factor 1	40.723	20.903	10.7	3	4	3	0.000373784	0.0109589
590	RNC88818.1	121	LSU ribosomal protein L14p (L23e)	13.278	18.965	31.4	3	4	3	0.00112753	0.0330579
591	RNC88810.1	100	LSU ribosomal protein L23p (L23Ae)	11.443	30.778	37	3	4	3	0.00136431	0.04
592	RNC88807.1	153	NAD(P)H-quinone oxidoreductase subunit N	16.758	19.886	21.6	2	4	2	0.000891707	0.0261438
593	RNC88801.1	299	Arogenate dehydrogenase	31.345	24.668	16.4	3	4	3	0.000456292	0.0133779
594	RNC88796.1	382	Cob(I)alamin adenosyltransferase	42.249	26.457	11	4	4	4	0.00035715	0.0104712
595	RNC88771.1	235	15,16-dihydrobiliverdin:ferredoxin oxidoreductase PebA	26.839	55.923	20	3	4	3	0.000580558	0.0170213
596	RNC88765.1	114	Nif11 family protein	13.182	95.343	23.7	2	4	2	0.00119677	0.0350877
597	RNC87606.1	463	FAD/FMN-containing dehydrogenase	49.799	22.375	8	3	4	3	0.000294668	0.00863931
598	RNC87365.1	276	Diadenylate cyclase spyDAC	30.062	63.094	18.1	4	4	4	0.000494316	0.0144928
599	RNC87355.1	235	Phosphate regulon transcriptional regulatory protein PhoB (SphR)	26.602	25.969	13.2	3	4	3	0.000580558	0.0170213
600	RNC86679.1	549	L-aspartate oxidase	59.56	22.853	7.1	4	4	4	0.000248509	0.00728597
601	RNC86651.1	306	6-pyruvoyl tetrahydrobiopterin synthase	33.762	28.496	18.3	4	4	4	0.000445854	0.0130719
602	RNC86635.1	3507	SwmB-cell surface protein required for swimming motility	371.77	28.224	1.4	4	4	4	3.89025e-05	0.00114058
603	RNC86573.1	181	Hypothetical protein	19.871	15.37	15.5	2	4	2	0.000753764	0.0220994
604	RNC86200.1	323	Glutathione S-transferase C terminus	36.303	42.958	15.8	4	4	4	0.000422388	0.0123839
605	RNC86196.1	407	ABC transporter ATP-binding protein	44.702	20.155	10.3	3	4	3	0.000335212	0.00982801
606	RNC86191.1	134	Hypothetical protein	14.616	17.463	24.6	3	4	3	0.00101814	0.0298507
607	RNC86185.1	525	Glycerol-3-phosphate dehydrogenase	56.666	26.828	9.3	4	4	4	0.000259869	0.00761905
608	RNC94687.1	302	Phytoene synthase	34.874	21.963	11.9	3	3	3	0.000338819	0.00993377
609	RNC94683.1	184	Hypothetical protein	20.247	13.056	12.5	2	3	2	0.000556106	0.0163043
610	RNC94668.1	494	Aluminum resistance protein	51.971	13.88	5.3	2	3	2	0.000207132	0.00607287
611	RNC94660.1	502	Circularly permuted type 2 ATP-grasp protein	56.295	20.622	6	3	3	3	0.000203832	0.0059761
612	RNC94656.1	355	2-keto-3-deoxy-D-arabino-heptulosonate-7-phosphate synthase I alpha	37.991	93.589	5.9	2	3	2	0.000288235	0.0084507
613	RNC94627.1	95	Cytochrome c oxidase subunit Va	10.708	13.735	24.2	2	3	2	0.00107709	0.0315789
614	RNC94624.1	944	Repeats containing protein	104	19.773	3.9	2	3	2	0.000108393	0.00317797
615	RNC94605.1	209	Thymidylate kinase	23.091	24.693	20.1	3	3	3	0.000489586	0.0143541
616	RNC94604.1	771	Lead, cadmium, zinc and mercury transporting ATPase	81.139	11.224	2.7	2	3	2	0.000132715	0.00389105
617	RNC94600.1	327	3-oxoacyl-[acyl-carrier-protein] synthase, KASIII	34.961	12.233	7	2	3	2	0.000312916	0.00917431
618	RNC94598.1	217	1-acyl-sn-glycerol-3-phosphate acyltransferase	22.86	75.712	17.1	3	3	3	0.000471537	0.0138249
619	RNC94592.1	115	NAD(P)H-quinone oxidoreductase subunit M	12.897	172.75	21.7	2	3	2	0.000889769	0.026087
620	RNC94591.1	204	Hypothetical protein	22.35	27.204	10.3	2	3	2	0.000501585	0.0147059
621	RNC94583.1	297	5,10-methylenetetrahydrofolate reductase	32.055	50.584	16.5	3	3	3	0.000344523	0.010101
622	RNC94537.1	666	GTP pyrophosphokinase ,	74.859	18.932	5.6	3	3	3	0.000153639	0.0045045
623	RNC94534.1	288	50S ribosomal subunit maturation GTPase RbgA (B. subtilis YlqF)	31.985	22.949	9.4	3	3	3	0.00035529	0.0104167
624	RNC94504.1	617	Carbamoyltransferase	70.265	19.55	6.2	3	3	3	0.00016584	0.00486224
625	RNC94478.1	356	Diflavin flavoprotein SYNW2367	38.395	17.8	7.3	2	3	2	0.000287425	0.00842697
626	RNC94415.1	236	Urea ABC transporter, ATPase protein UrtE	26.109	25.129	12.7	3	3	3	0.000433574	0.0127119
627	RNC94413.1	375	Urea ABC transporter, permease protein UrtC	41.168	65.599	8.5	3	3	3	0.000272862	0.008
628	RNC94411.1	201	Urease accessory protein UreG	21.557	15.146	11.9	2	3	2	0.000509072	0.0149254
629	RNC94393.1	155	Nitrate reductase associated protein	17.295	29.145	33.5	3	3	3	0.000660151	0.0193548
630	RNC94376.1	460	Metal chaperone, involved in Zn homeostasis, GTPase of COG0523 family	52.242	14.435	5.9	2	3	2	0.000222442	0.00652174
631	RNC94337.1	476	Amidophosphoribosyltransferase	51.701	13.817	4.4	2	3	2	0.000214965	0.00630252
632	RNC94332.1	244	Transporter	26.768	14.801	11.1	2	3	2	0.000419358	0.0122951
633	RNC94331.1	211	Transcription termination protein NusB	23.24	42.571	17.5	3	3	3	0.000484945	0.014218
634	RNC94316.1	113	Hypothetical protein co-occurring with RecR	12.14	68.835	46.9	3	3	3	0.000905517	0.0265487
635	RNC94310.1	187	Translation elongation factor P	20.536	20.035	16	3	3	3	0.000547184	0.0160428
636	RNC94291.1	274	Thiazole biosynthesis protein ThiG	28.509	24.029	9.9	2	3	2	0.000373443	0.0109489
637	RNC94234.1	125	Single-stranded DNA-binding protein	13.825	24.168	21.6	3	3	3	0.000818587	0.024
638	RNC94233.1	248	Rod shape-determining protein MreC	26.499	15.173	9.7	2	3	2	0.000412594	0.0120968
639	RNC94231.1	429	Periplasmic sugar-binding protein of sugar ABC transporter	47.218	20.624	9.3	3	3	3	0.000238516	0.00699301
640	RNC94220.1	391	N-acetyl-L,L-diaminopimelate deacetylase homolog	41.766	42.997	9.7	3	3	3	0.000261697	0.00767263
641	RNC94219.1	205	Phycocyanin alpha phycocyanobilin lyase related protein NblB	22.004	13.748	10.2	2	3	2	0.000499139	0.0146341
642	RNC94179.1	259	3-deoxy-manno-octulosonate cytidylyltransferase	28.222	20.785	15.4	3	3	3	0.000395071	0.011583
643	RNC94164.1	316	dTDP-glucose 4,6-dehydratase	35.591	21.039	10.4	3	3	3	0.000323808	0.00949367
644	RNC94162.1	340	Nucleotide sugar epimerase	37.237	21.888	12.1	3	3	3	0.000300951	0.00882353
645	RNC94154.1	246	NAD(P)H-plastoquinone oxidoreductase subunit K, NDHK	26.628	17.705	19.9	3	3	3	0.000415949	0.0121951
646	RNC94116.1	399	4-hydroxy-3-methylbut-2-enyl diphosphate reductase	44.604	24.753	12.3	3	3	3	0.00025645	0.0075188
647	RNC94109.1	362	3-isopropylmalate dehydratase large subunit	37.916	25.814	9.1	3	3	3	0.000282661	0.00828729
648	RNC94108.1	204	3-isopropylmalate dehydratase small subunit	22.233	18.459	14.2	2	3	2	0.000501585	0.0147059
649	RNC94077.1	142	Hypothetical protein	15.737	18.71	24.6	3	3	3	0.000720587	0.0211268
650	RNC94065.1	198	Phycoerythrin linker protein CpeS homolog	21.988	51.176	19.2	2	3	2	0.000516785	0.0151515
651	RNC94042.1	1203	Chromosome partition protein smc	134.21	14.502	2.2	2	3	2	8.50569e-05	0.00249377
652	RNC93418.1	371	3-dehydroquinate synthase	39.618	35.085	17.3	3	3	3	0.000275804	0.00808625
653	RNC93410.1	397	Glycosyltransferase family 2	43.096	32.603	8.1	2	3	2	0.000257742	0.00755668
654	RNC93390.1	397	Hypothetical protein	44.388	14.439	6.5	2	3	2	0.000257742	0.00755668
655	RNC93382.1	449	UDP-N-acetylmuramoylalanyl-D-glutamyl-2,6-diaminopimelate--D-alanyl-D-alanine ligase	47.154	117.77	6.9	2	3	2	0.000227892	0.00668151
656	RNC93340.1	326	Protein-export membrane protein SecF (TC 3.A.5.1.1)	34.546	20.913	11.7	2	3	2	0.000313876	0.00920245
657	RNC93312.1	310	Glycosyl transferase, family 2	35.617	35.23	8.1	2	3	2	0.000330076	0.00967742
658	RNC93311.1	239	SSU ribosomal protein S2p (SAe)	26.727	13.546	5	2	3	2	0.000428131	0.0125523
659	RNC93231.1	158	DUF2808 domain-containing protein	17.625	16.095	23.4	2	3	2	0.000647617	0.0189873
660	RNC93230.1	253	Hypothetical protein	28.635	20.326	15	3	3	3	0.00040444	0.0118577
661	RNC93203.1	382	Membrane protein PxcA, involved in light-induced proton extrusion	42.707	15.605	6.5	2	3	2	0.000267862	0.0078534
662	RNC93183.1	90	Hypothetical protein	9.8191	23.391	25.6	2	3	2	0.00113693	0.0333333
663	RNC93176.1	495	Photolyase protein family	56.756	19.991	5.5	2	3	2	0.000206714	0.00606061
664	RNC93171.1	309	TPR domain protein in aerotolerance operon	35.503	15.612	8.4	2	3	2	0.000331144	0.00970874
665	RNC93157.1	145	Hypothetical protein	16.187	30.485	19.3	2	3	2	0.000705679	0.0206897
666	RNC93156.1	299	DnaJ-class molecular chaperone CbpA	33.338	19.774	6.7	2	3	2	0.000342219	0.0100334
667	RNC93146.1	186	Alkyl hydroperoxide reductase subunit C-like protein	20.416	15.471	14.5	2	3	2	0.000550126	0.016129
668	RNC93141.1	323	Maltose/maltodextrin transport ATP-binding protein MalK	35.868	18.332	8.7	3	3	3	0.000316791	0.00928793
669	RNC92993.1	72	Hypothetical protein	8.5873	35.967	33.3	2	3	2	0.00142116	0.0416667
670	RNC92990.1	89	Hypothetical protein	10.145	12.739	21.3	2	3	2	0.0011497	0.0337079
671	RNC92974.1	130	Hypothetical protein	13.847	15.337	15.4	2	3	2	0.000787103	0.0230769
672	RNC92948.1	221	L,D-transpeptidase	23.818	25.648	19	2	3	2	0.000463002	0.0135747
673	RNC92937.1	269	Tryptophan synthase alpha chain	28.303	16.581	11.5	2	3	2	0.000380384	0.0111524
674	RNC92919.1	386	Ferric iron ABC transporter, ATP-binding protein/sugar ABC transporter	41.711	12.818	6.5	2	3	2	0.000265087	0.00777202
675	RNC91048.1	80	DNA-directed RNA polymerase omega subunit	9.017	39.63	23.8	2	3	2	0.00127904	0.0375
676	RNC91040.1	364	Similar to CDP-glucose 4,6-dehydratase	40.332	18.77	8.8	3	3	3	0.000281108	0.00824176
677	RNC90950.1	246	Orotidine-5'-phosphate decarboxylase	25.202	20.938	15	3	3	3	0.000415949	0.0121951
678	RNC90938.1	213	Peptide methionine sulfoxide reductase MsrA	23.804	21.761	18.8	3	3	3	0.000480392	0.0140845
679	RNC90937.1	393	Lipid-A-disaccharide synthase LpxB	42.647	24.067	11.7	3	3	3	0.000260365	0.00763359
680	RNC90936.1	275	Acyl-[acyl-carrier-protein]--UDP-N-acetylglucosamine O-acyltransferase LpxA	29.327	24.472	10.9	2	3	2	0.000372085	0.0109091
681	RNC90913.1	295	Ribosomal protein L11 methyltransferase	32.041	111.83	8.8	2	3	2	0.000346859	0.0101695
682	RNC90867.1	1222	Glycosyl transferase group 1	136.34	17.219	2.5	3	3	3	8.37344e-05	0.00245499
683	RNC90833.1	418	Hypothetical protein	47.277	36.016	14.1	3	3	3	0.000244793	0.00717703
684	RNC90832.1	420	Glycosyltransferase	47.065	20.776	9.3	3	3	3	0.000243627	0.00714286
685	RNC90821.1	303	N-acetyltransferase	33.515	21.175	12.5	3	3	3	0.000337701	0.00990099
686	RNC90817.1	661	Capsular polysaccharide biosynthesis/export periplasmic protein WcbA	73.882	44.259	4.8	3	3	3	0.000154801	0.00453858
687	RNC90811.1	267	Sulfotransferase	31.365	18.807	12.7	3	3	3	0.000383234	0.011236
688	RNC90602.1	250	3-oxoacyl-[acyl-carrier protein] reductase	25.388	47.079	12	2	3	2	0.000409294	0.012
689	RNC90562.1	361	Membrane-associated zinc metalloprotease	37.976	37.942	6.9	2	3	2	0.000283444	0.00831025
690	RNC90560.1	497	ATPase of the AAA+ family protein	54.826	21.707	8	3	3	3	0.000205882	0.00603622
691	RNC90557.1	135	Hypothetical protein	14.808	21.548	26.7	3	3	3	0.000757951	0.0222222
692	RNC90531.1	337	ABC-type multidrug transport system, ATPase component	37.105	15.718	7.1	2	3	2	0.00030363	0.00890208
693	RNC90481.1	187	Uncharacterized protein sll1880 (YjbQ family)	21.056	17.12	19.8	2	3	2	0.000547184	0.0160428
694	RNC90461.1	154	Helix-turn-helix domain of resolvase	17.386	15.071	21.4	2	3	2	0.000664438	0.0194805
695	RNC90444.1	237	Uridine monophosphate kinase	24.787	11.99	8.9	2	3	2	0.000431744	0.0126582
696	RNC90443.1	221	Cob(I)alamin adenosyltransferase	24.273	11.606	7.7	2	3	2	0.000463002	0.0135747
697	RNC89138.1	455	Pheophorbide a oxygenase	51.087	18.613	7	2	3	2	0.000224887	0.00659341
698	RNC89101.1	270	Methyltransferase	28.531	19.435	10.7	3	3	3	0.000378976	0.0111111
699	RNC89084.1	410	Glucosylglycerol 3-phosphatase	44.366	61.515	6.6	2	3	2	0.000249569	0.00731707
700	RNC89082.1	194	Glutathione S-transferase	21.779	19.456	13.9	2	3	2	0.00052744	0.0154639
701	RNC89076.1	297	Homoserine O-succinyltransferase	34.221	54.223	15.2	3	3	3	0.000344523	0.010101
702	RNC89039.1	236	Two-component system response regulator OmpR/RR	26.349	31.331	14	2	3	2	0.000433574	0.0127119
703	RNC89034.1	57	Hypothetical protein	6.5615	23.959	64.9	3	3	3	0.00179515	0.0526316
704	RNC89026.1	360	Oxidoreductase, N-terminal:Oxidoreductase, C-terminal, utilizes NADP or NAD	38.397	21.158	11.7	3	3	3	0.000284232	0.00833333
705	RNC89007.1	494	Proline-rich region	55.259	17.169	10.5	3	3	3	0.000207132	0.00607287
706	RNC88999.1	510	Phytoene dehydrogenase and related proteins	55.059	24.727	6.5	3	3	3	0.000200634	0.00588235
707	RNC88958.1	452	Hypothetical protein	48.234	11.907	5.3	2	3	2	0.000226379	0.00663717
708	RNC88943.1	463	Cysteinyl-tRNA synthetase	50.666	12.803	4.3	2	3	2	0.000221001	0.00647948
709	RNC88896.1	448	Periplasmic protease	48.008	18.828	7.1	2	3	2	0.0002284	0.00669643
710	RNC88889.1	280	Prephenate dehydratase	29.602	18.833	13.6	2	3	2	0.000365441	0.0107143
711	RNC88888.1	309	2-methyl-6-phytyl-1,4-benzoquinone methyltransferase	34.348	12.457	6.8	2	3	2	0.000331144	0.00970874
712	RNC88866.1	420	Hypothetical protein	45.934	15.517	7.1	2	3	2	0.000243627	0.00714286
713	RNC88857.1	320	Glycosyl transferase, family 2	35.762	13.348	7.8	2	3	2	0.000319761	0.009375
714	RNC88855.1	295	Beta-lactamase superfamily protein	32.961	28.156	10.5	3	3	3	0.000346859	0.0101695
715	RNC88839.1	376	Alanine racemase	40.352	34.171	9.8	2	3	2	0.000272137	0.00797872
716	RNC88827.1	183	Adenylate kinase	19.605	16.343	16.4	2	3	2	0.000559144	0.0163934
717	RNC88819.1	118	LSU ribosomal protein L24p (L26e)	13.056	19.101	25.4	3	3	3	0.000867148	0.0254237
718	RNC88811.1	287	LSU ribosomal protein L2p (L8e)	31.651	18.975	12.5	3	3	3	0.000356528	0.010453
719	RNC88806.1	249	HAD superfamily hydrolase	28.21	19.042	14.1	3	3	3	0.000410937	0.0120482
720	RNC88756.1	77	Nif11-like leader peptide family natural product	8.7907	100.16	39	2	3	2	0.00132888	0.038961
721	RNC88754.1	204	Chorismate-binding protein	23.531	21.714	13.2	2	3	2	0.000501585	0.0147059
722	RNC88734.1	153	Ferredoxin	16.677	11.804	13.1	2	3	2	0.000668781	0.0196078
723	RNC88726.1	86	Cell division topological specificity factor MinE	9.8091	12.334	20.9	2	3	2	0.00118981	0.0348837
724	RNC88724.1	219	Septum site-determining protein MinC	23.473	25.399	14.6	2	3	2	0.00046723	0.0136986
725	RNC87610.1	140	SSU ribosomal protein S16p	15.193	15.356	17.1	2	3	2	0.000730882	0.0214286
726	RNC87609.1	127	Hypothetical protein	14.603	29.609	18.9	2	3	2	0.000805696	0.023622
727	RNC87566.1	302	NAD kinase	32.537	18.756	9.9	2	3	2	0.000338819	0.00993377
728	RNC87565.1	403	Phenylalanyl-tRNA synthetase alpha chain	43.992	21.335	9.2	3	3	3	0.000253904	0.00744417
729	RNC87559.1	311	Hypothetical glycine rich membrane protein DUF1517	32.11	21.305	13.2	3	3	3	0.000329014	0.0096463
730	RNC87553.1	173	Hypothetical protein	18.75	12.094	12.7	2	3	2	0.000591465	0.017341
731	RNC87529.1	267	3-methyl-2-oxobutanoate hydroxymethyltransferase	28.211	17.354	8.2	2	3	2	0.000383234	0.011236
732	RNC87419.1	518	Carotenoid cis-trans isomerase	56.845	21.148	7.1	3	3	3	0.000197536	0.00579151
733	RNC87407.1	684	Heavy metal translocating P-type ATPase	71.368	15.895	3.8	2	3	2	0.000149596	0.00438596
734	RNC87388.1	107	Histone acetyltransferase HPA2 and related acetyltransferases	12.033	44.896	18.7	2	3	2	0.000956294	0.0280374
735	RNC87382.1	1186	Exodeoxyribonuclease V beta chain	131.8	20.677	2.7	3	3	3	8.62761e-05	0.00252951
736	RNC87373.1	268	Cell envelope-associated transcriptional attenuator LytR-CpsA-Psr, subfamily M	29.545	17.691	12.7	3	3	3	0.000381804	0.011194
737	RNC87357.1	468	Lysine decarboxylase	50.661	12.323	4.5	2	3	2	0.00021864	0.00641026
738	RNC87354.1	380	Phosphate regulon sensor protein PhoR (SphS)	42.302	21.616	6.3	2	3	2	0.000269272	0.00789474
739	RNC86680.1	464	Ribosomal protein S12p Asp88 (E. coli) methylthiotransferase	50.98	17.458	6.7	3	3	3	0.000220525	0.00646552
740	RNC86672.1	675	Porin	75.063	23.448	4.1	2	3	2	0.00015159	0.00444444
741	RNC86661.1	145	Oligoketide cyclase/lipid transport protein homolog	16.574	122.04	29.7	3	3	3	0.000705679	0.0206897
742	RNC86641.1	287	Undecaprenyl-diphosphatase	30.814	31.831	12.5	3	3	3	0.000356528	0.010453
743	RNC86592.1	699	Multimodular transpeptidase-transglycosylase	76.619	15.211	3.6	2	3	2	0.000146385	0.00429185
744	RNC86591.1	441	16S rRNA (cytosine(967)-C(5))-methyltransferase	47.861	13.362	6.1	2	3	2	0.000232026	0.00680272
745	RNC86559.1	234	Trk system potassium uptake protein TrkA	26.106	50.719	8.5	2	3	2	0.00043728	0.0128205
746	RNC86555.1	374	Possible serine protease	37.999	12.036	5.1	2	3	2	0.000273592	0.00802139
747	RNC86178.1	322	Methylthioribose-1-phosphate isomerase	33.771	32.343	11.8	2	3	2	0.000317775	0.00931677
748	RNC86176.1	245	2,3-diketo-5-methylthiopentyl-1-phosphate enolase-phosphatase	27.984	34.989	14.7	3	3	3	0.000417647	0.0122449
749	RNC94677.1	746	Type IV pilus biogenesis protein PilQ	79.177	16.214	2.9	2	2	2	9.14418e-05	0.00268097
750	RNC94675.1	400	Glutamate N-acetyltransferase	41.162	12.544	6.5	2	2	2	0.000170539	0.005
751	RNC94667.1	153	Possible Protein phosphatase 2A regulatory B s	16.917	13.831	19.6	2	2	2	0.000445854	0.0130719
752	RNC94636.1	290	Alpha/beta hydrolase superfamily, slr1235 homolog	31.844	13.005	7.2	2	2	2	0.000235226	0.00689655
753	RNC94633.1	261	ABC transporter, ATP-binding component	28.911	12.625	8.4	2	2	2	0.000261363	0.00766284
754	RNC94622.1	700	Soluble lytic murein transglycosylase precursor	77.929	15.314	3	2	2	2	9.74509e-05	0.00285714
755	RNC94611.1	371	23S rRNA (guanine-N-2-) -methyltransferase rlmL	40.727	20.648	9.4	2	2	2	0.00018387	0.00539084
756	RNC94588.1	669	NADH dehydrogenase subunit 5, Involved in CO2 fixation	71.257	13.222	3.6	2	2	2	0.000101967	0.00298954
757	RNC94567.1	329	Phosphoribosylaminoimidazole carboxylase catalytic subunit	34.123	13.863	6.4	2	2	2	0.000207342	0.00607903
758	RNC94559.1	575	Glycosyltransferase	65.87	12.684	3.8	2	2	2	0.000118636	0.00347826
759	RNC94540.1	372	Histidinol-phosphate aminotransferase	39.747	15.553	8.6	2	2	2	0.000183375	0.00537634
760	RNC94528.1	358	UDP-N-acetylglucosamine--N-acetylmuramyl-(pentapeptide) pyrophosphoryl-undecaprenol N-acetylglucosamine transferase	37.905	12.334	7.5	2	2	2	0.000190546	0.00558659
761	RNC94524.1	238	Hypothetical protein	25.997	11.355	10.9	2	2	2	0.00028662	0.00840336
762	RNC94488.1	297	Effector domain of the CAP family of transcription factors	32.137	15.728	11.8	2	2	2	0.000229682	0.00673401
763	RNC94473.1	940	Glycine dehydrogenase [decarboxylating] (glycine cleavage system P protein)	100.09	13.829	2.3	2	2	2	7.25698e-05	0.00212766
764	RNC94469.1	471	Replicative DNA helicase	52.134	13.33	4.9	2	2	2	0.000144831	0.00424628
765	RNC94466.1	641	tRNA uridine 5-carboxymethylaminomethyl modification enzyme GidA	70.097	12.835	4.8	2	2	2	0.000106421	0.00312012
766	RNC94448.1	305	SDR family NAD(P)-dependent oxidoreductase	32.84	11.095	6.9	2	2	2	0.000223658	0.00655738
767	RNC94417.1	425	Glycosyl transferase	46.892	20.347	7.5	2	2	2	0.000160507	0.00470588
768	RNC94403.1	438	N-carbamoyl-L-amino acid hydrolase	46.88	13.346	5.5	2	2	2	0.000155743	0.00456621
769	RNC94394.1	729	Assimilatory nitrate reductase large subunit	80.434	11.688	1.2	2	2	2	9.35742e-05	0.00274348
770	RNC94389.1	416	Molybdopterin biosynthesis protein MoeA	43.93	12.778	6	2	2	2	0.00016398	0.00480769
771	RNC94357.1	73	photosystem II protein PsbQ	8.2961	13.722	28.8	2	2	2	0.00093446	0.0273973
772	RNC94341.1	194	Alpha/beta hydrolase	20.85	11.905	8.8	2	2	2	0.000351627	0.0103093
773	RNC94335.1	293	Hypothetical protein	32.56	14.333	10.2	2	2	2	0.000232818	0.00682594
774	RNC94314.1	457	UDP-N-acetylmuramate--alanine ligase	49.203	12.064	4.2	2	2	2	0.000149268	0.00437637
775	RNC94308.1	336	4-hydroxythreonine-4-phosphate dehydrogenase	36.09	12.269	6.5	2	2	2	0.000203023	0.00595238
776	RNC94289.1	171	Photosystem I assembly related protein Ycf37	19.207	16.598	14.6	2	2	2	0.000398922	0.0116959
777	RNC94284.1	1600	Tandem-95 repeat protein	163.53	19.046	1.9	2	2	2	4.26348e-05	0.00125
778	RNC94226.1	78	Hypothetical protein	8.5617	13.099	44.9	2	2	2	0.000874559	0.025641
779	RNC94192.1	605	Phospholipid-lipopolysaccharide ABC transporter	66.843	12.906	3.5	2	2	2	0.000112753	0.00330579
780	RNC94173.1	674	Selenide,water dikinase SelD	72.097	15.472	6.1	2	2	2	0.00010121	0.00296736
781	RNC94172.1	344	UDP-glucose 4-epimerase	37.467	12.171	7.8	2	2	2	0.000198301	0.00581395
782	RNC94129.1	427	Magnesium and cobalt efflux protein CorC	46.541	27.015	7	2	2	2	0.000159756	0.00468384
783	RNC94128.1	335	Probable oxidoreductase	36.564	17.681	7.5	2	2	2	0.000203629	0.00597015
784	RNC94127.1	1062	Phosphorylase kinase alpha subunit	118.71	13.958	2.3	2	2	2	6.42332e-05	0.00188324
785	RNC94110.1	419	Molybdopterin binding motif, CinA N-terminal domain	43.643	11.921	6	2	2	2	0.000162806	0.00477327
786	RNC94093.1	184	Thioredoxin-like protein TxlA	19.886	16.959	19	2	2	2	0.000370737	0.0108696
787	RNC94092.1	462	Phosphoglucosamine mutase	48.316	11.849	3.9	2	2	2	0.000147653	0.004329
788	RNC94079.1	66	Hypothetical protein	7.4855	16.667	53	2	2	2	0.00103357	0.030303
789	RNC94059.1	426	Cysteine desulfurase, SufS subfamily	46.335	12.814	6.3	2	2	2	0.000160131	0.00469484
790	RNC94052.1	159	Hypothetical protein	17.297	13.187	15.7	2	2	2	0.000429029	0.0125786
791	RNC93451.1	542	3-polyprenyl-4-hydroxybenzoate carboxy-lyase	59.399	12.087	4.8	2	2	2	0.000125859	0.00369004
792	RNC93439.1	261	GUN4-like protein Sll0558	28.919	12.28	10.3	2	2	2	0.000261363	0.00766284
793	RNC93397.1	556	Sulfate permease	57.694	13.114	4.3	2	2	2	0.00012269	0.00359712
794	RNC93386.1	289	Naphthoate synthase	31.062	14.221	7.6	2	2	2	0.00023604	0.00692042
795	RNC93355.1	205	Holliday junction DNA helicase RuvA	22.658	14.091	11.7	2	2	2	0.000332759	0.0097561
796	RNC93344.1	302	SSU rRNA (adenine(1518)-N(6)/adenine(1519)-N(6))-dimethyltransferase	32.959	17.014	11.6	2	2	2	0.00022588	0.00662252
797	RNC93327.1	107	Flagellar hook-associated protein FlgL	11.983	17.167	30.8	2	2	2	0.000637529	0.0186916
798	RNC93297.1	385	Unclassified ABC-type transport system permease	42.189	10.758	4.4	2	2	2	0.000177183	0.00519481
799	RNC93279.1	189	Lysine decarboxylase family	20.532	12.178	10.1	2	2	2	0.000360929	0.010582
800	RNC93248.1	149	Hypothetical protein	16.881	51.161	14.8	2	2	2	0.000457823	0.0134228
801	RNC93186.1	289	ATP adenylyltransferase	32.332	11.174	5.2	2	2	2	0.00023604	0.00692042
802	RNC93169.1	169	DUF4330 domain-containing protein	17.848	13.202	17.2	2	2	2	0.000403643	0.0118343
803	RNC93168.1	233	All3116 protein	25.397	13.378	11.2	2	2	2	0.000292771	0.00858369
804	RNC93158.1	316	N-acetylmuramic acid 6-phosphate etherase	32.932	14.568	8.2	2	2	2	0.000215872	0.00632911
805	RNC93125.1	405	Cell division protein FtsX	42.319	14.869	7.7	2	2	2	0.000168434	0.00493827
806	RNC93095.1	218	SAM-dependent methyltransferase	24.544	13.495	8.3	2	2	2	0.000312916	0.00917431
807	RNC93093.1	131	Thiosulfate sulfurtransferase, rhodanese	14.755	12.634	22.9	2	2	2	0.00052073	0.0152672
808	RNC93087.1	401	Glycerol acyltransferase	44.87	15.02	9.5	2	2	2	0.000170114	0.00498753
809	RNC93020.1	251	Urea carboxylase-related ABC transporter, ATPase protein	27.622	16.621	12.4	2	2	2	0.000271775	0.00796813
810	RNC93010.1	247	Sugar phosphate isomerase/epimerase	27.525	11.537	8.5	2	2	2	0.000276177	0.00809717
811	RNC92981.1	312	Cobalt-zinc-cadmium resistance protein	33.989	17.675	9	2	2	2	0.00021864	0.00641026
812	RNC92978.1	337	Tryptophanyl-tRNA synthetase	37.125	28.882	5.9	2	2	2	0.00020242	0.00593472
813	RNC92961.1	534	Alpha/beta superfamily hydrolase	58.663	12.819	5.6	2	2	2	0.000127745	0.00374532
814	RNC92959.1	352	Uroporphyrinogen III decarboxylase	38.817	11.649	9.4	2	2	2	0.000193794	0.00568182
815	RNC91053.1	153	Glycogen debranching enzyme GlgC	17.26	12.053	19	2	2	2	0.000445854	0.0130719
816	RNC91032.1	483	Cystathionine gamma-synthase	52.191	11.677	5.2	2	2	2	0.000141233	0.00414079
817	RNC91010.1	313	Glucose-1-phosphate thymidylyltransferase	34.134	14.33	8.3	2	2	2	0.000217941	0.00638978
818	RNC91009.1	195	dTDP-4-dehydrorhamnose 3,5-epimerase RfbC	21.503	14.732	13.8	2	2	2	0.000349824	0.0102564
819	RNC90934.1	275	UDP-3-O-[3-hydroxymyristoyl] N-acetylglucosamine deacetylase LpxC	29.355	27.226	13.8	2	2	2	0.000248057	0.00727273
820	RNC90924.1	88	LSU ribosomal protein L27p	9.3357	12.968	31.8	2	2	2	0.000775177	0.0227273
821	RNC90923.1	251	SAM-dependent methyltransferase	28.078	26.904	8.4	2	2	2	0.000271775	0.00796813
822	RNC90910.1	145	Hypothetical protein, contains S4-like RNA binding domain	16.293	14.941	17.9	2	2	2	0.000470453	0.0137931
823	RNC90889.1	568	NAD synthetase	60.438	13.943	6.3	2	2	2	0.000120098	0.00352113
824	RNC90857.1	133	NADPH dependent preQ0 reductase	15.144	11.571	15.8	2	2	2	0.000512899	0.0150376
825	RNC90849.1	116	Small Molecule Metabolism; Central intermediary metabolism; sugar-nucleotide biosynthesis, conversions	12.592	11.861	15.5	2	2	2	0.000588066	0.0172414
826	RNC90826.1	260	Peptidylprolyl isomerase	29.798	55.285	13.5	2	2	2	0.000262368	0.00769231
827	RNC90813.1	437	Hypothetical protein	48.924	11.423	3.9	2	2	2	0.0001561	0.00457666
828	RNC90601.1	251	2-C-methyl-D-erythritol 4-phosphate cytidylyltransferase	26.887	13.605	12.4	2	2	2	0.000271775	0.00796813
829	RNC90595.1	280	Methionine aminopeptidase	30.301	17.872	8.2	2	2	2	0.000243627	0.00714286
830	RNC90588.1	557	NAD(FAD)-utilizing dehydrogenase, sll0175 homolog	60.447	16.959	4.3	2	2	2	0.00012247	0.00359066
831	RNC90563.1	100	SSU ribosomal protein S14p (S29e)	11.542	11.028	11	2	2	2	0.000682156	0.02
832	RNC90539.1	336	Periplasmic binding protein-like II superfamily	37.688	13.774	8.6	2	2	2	0.000203023	0.00595238
833	RNC90518.1	119	Hypothetical protein	13.837	11.384	19.3	2	2	2	0.00057324	0.0168067
834	RNC90480.1	153	Cell division inhibitor	17.412	11.002	15	2	2	2	0.000445854	0.0130719
835	RNC90457.1	515	Hypothetical protein	59.158	17.286	4.5	2	2	2	0.000132458	0.0038835
836	RNC90429.1	253	GTP cyclohydrolase I	28.467	13.909	8.7	2	2	2	0.000269627	0.00790514
837	RNC90420.1	524	Light-independent protochlorophyllide reductase subunit B	57.65	15.297	5	2	2	2	0.000130182	0.00381679
838	RNC90419.1	425	Light-independent protochlorophyllide reductase subunit N	46.624	13.231	6.8	2	2	2	0.000160507	0.00470588
839	RNC90407.1	614	NADH dehydrogenase subunit 5, Involved in CO2 fixation	65.936	12.498	3.3	2	2	2	0.0001111	0.00325733
840	RNC90382.1	92	Thioredoxin family protein	10.189	13.179	22.8	2	2	2	0.000741474	0.0217391
841	RNC90379.1	500	UDP-N-acetylmuramoylalanyl-D-glutamate--2,6-diaminopimelate ligase	52.809	14.142	5.8	2	2	2	0.000136431	0.004
842	RNC89141.1	83	Hypothetical protein	9.2583	13.811	16.9	2	2	2	0.000821875	0.0240964
843	RNC89136.1	545	Glucose-methanol-choline (GMC) oxidoreductase:NAD binding site	58.037	13.273	4.2	2	2	2	0.000125166	0.00366972
844	RNC89111.1	469	Sodium-dependent transporter/Sodium:neurotransmitter symporter family protein	49.189	12.351	6.2	2	2	2	0.000145449	0.00426439
845	RNC89081.1	504	Hypothetical protein	55.729	13.78	4.8	2	2	2	0.000135348	0.00396825
846	RNC89070.1	246	ABC transporter for amino acids, ATP binding component	27.19	17.42	13.8	2	2	2	0.000277299	0.00813008
847	RNC89060.1	120	Ribosomal silencing factor RsfA (former Iojap)	13.504	23.894	15	2	2	2	0.000568463	0.0166667
848	RNC89059.1	211	Hypothetical membrane protein, specific for cyanobacteria	23.664	27.373	9.5	2	2	2	0.000323297	0.00947867
849	RNC89054.1	145	Glutathione synthase	16.502	11.206	13.1	2	2	2	0.000470453	0.0137931
850	RNC89018.1	357	Glutamate 5-kinase	37.409	16.396	7.6	2	2	2	0.00019108	0.00560224
851	RNC88995.1	136	cAMP phosphodiesterase	14.303	13.956	19.9	2	2	2	0.000501585	0.0147059
852	RNC88973.1	146	Hypothetical protein	16.681	46.788	17.8	2	2	2	0.00046723	0.0136986
853	RNC88963.1	92	Imidazole glycerol phosphate synthase amidotransferase subunit	10.071	11.025	21.7	2	2	2	0.000741474	0.0217391
854	RNC88934.1	166	Possible 7kD DNA-binding domain	19.123	12.984	10.2	2	2	2	0.000410937	0.0120482
855	RNC88904.1	163	Circadian period extender Pex	18.729	12.471	12.3	2	2	2	0.000418501	0.0122699
856	RNC88900.1	206	Bilin biosynthesis protein CpeZ	22.981	22.889	10.2	2	2	2	0.000331144	0.00970874
857	RNC88832.1	116	LSU ribosomal protein L17p	13.279	11.78	14.7	2	2	2	0.000588066	0.0172414
858	RNC88826.1	441	Preprotein translocase secY subunit (TC 3.A.5.1.1)	46.712	12.671	5.7	2	2	2	0.000154684	0.00453515
859	RNC88825.1	152	LSU ribosomal protein L15p (L27Ae)	16.195	12.232	13.2	2	2	2	0.000448787	0.0131579
860	RNC88793.1	380	Glutamate--cysteine ligase	42.287	12.443	5.8	2	2	2	0.000179515	0.00526316
861	RNC88758.1	106	DNA double-strand break repair Rad50 ATPase	11.648	14.783	22.6	2	2	2	0.000643544	0.0188679
862	RNC88747.1	190	Allophycocyanin alpha chain	21.218	15.256	15.8	2	2	2	0.00035903	0.0105263
863	RNC87592.1	113	Hypothetical protein	12.081	12.84	27.4	2	2	2	0.000603678	0.0176991
864	RNC87575.1	161	Hypothetical protein	17.894	108.08	25.5	2	2	2	0.000423699	0.0124224
865	RNC87564.1	189	5-nucleotidase SurE	20.887	22.221	9.5	2	2	2	0.000360929	0.010582
866	RNC87558.1	216	Circadian phase modifier	22.278	14.731	10.6	2	2	2	0.000315813	0.00925926
867	RNC87557.1	399	2-C-methyl-D-erythritol 2,4-cyclodiphosphate synthase	43.46	12.123	5.3	2	2	2	0.000170966	0.00501253
868	RNC87556.1	154	Phycoerythrin linker protein CpeS homolog	16.731	32.651	26	2	2	2	0.000442959	0.012987
869	RNC87551.1	331	Phosphate starvation-inducible protein PhoH, predicted ATPase	35.919	11.358	7.3	2	2	2	0.000206089	0.0060423
870	RNC87535.1	416	Cytosine deaminase	45.063	10.684	5.5	2	2	2	0.00016398	0.00480769
871	RNC87389.1	249	Pyridoxine 5'-phosphate synthase	27.129	13.308	8	2	2	2	0.000273958	0.00803213
872	RNC87379.1	594	DEAD-box ATP-dependent RNA helicase CshA	65.849	15.818	4.4	2	2	2	0.000114841	0.003367
873	RNC87375.1	572	ABC transporter, multidrug efflux family	62.797	15.018	4	2	2	2	0.000119258	0.0034965
874	RNC87352.1	305	Helix-turn-helix motif	34.076	13.996	6.6	2	2	2	0.000223658	0.00655738
875	RNC86669.1	681	phospholipid carrier-dependent glycosyltransferase	74.432	14.878	4.8	2	2	2	0.00010017	0.00293686
876	RNC86632.1	149	Hypothetical protein	16.588	80.615	14.8	2	2	2	0.000457823	0.0134228
877	RNC86627.1	241	Hypothetical protein	27.716	10.922	6.6	2	2	2	0.000283052	0.00829876
878	RNC86567.1	751	ATPase	83.539	17.958	2.4	2	2	2	9.0833e-05	0.00266312
879	RNC86558.1	379	Anhydro-N-acetylmuramic acid kinase	40.658	13.235	6.1	2	2	2	0.000179988	0.00527704
880	RNC86204.1	330	GTP-binding protein Obg	35.156	22.163	7	2	2	2	0.000206714	0.00606061
881	RNC86198.1	634	ATPase components of ABC transporters with duplicated ATPase domains	70.562	11.787	3.3	2	2	2	0.000107596	0.00315457
882	RNC86183.1	449	Aldehyde dehydrogenase	48.583	38.28	5.6	2	2	2	0.000151928	0.00445434
883	RNC86180.1	61	Photosystem I subunit IV (PsaE)	6.7824	24.654	78.7	2	2	2	0.00111829	0.0327869
884	RNC84821.1	165	Hypothetical protein	18.41	16.909	10.3	2	2	2	0.000413428	0.0121212
											29.3188

## Sheet: Bin2
No.	Protein accession	Protein length	Protein description	MW [kDa]	Score	Coverage [%]	Peptides	PSMs	Unique peptides	Retalvie abundance
1	RNC89278.1	1081	SusC family TonB-linked outer membrane protein	117.33	270.92	18.8	15	26	15	0.0230976		0.0240518
2	RNC91573.1	395	Translation elongation factor Tu	43.204	73.317	30.9	10	25	7	0.0607802		0.0632911
3	RNC92591.1	1042	SusC family TonB-linked outer membrane protein	111.29	323.31	20.2	13	23	12	0.0211972		0.0220729
4	RNC92365.1	452	OmpA family protein	48.256	117.42	25	11	18	10	0.0382431		0.039823
5	RNC90248.1	90	DNA-binding protein HU-beta	9.4307	295.52	46.7	3	14	3	0.149384		0.155556
6	RNC92482.1	920	SusC family TonB-linked outer membrane protein	100.82	117.33	17.1	12	12	12	0.012526		0.0130435
7	RNC92483.1	502	ATP synthase beta chain	54.304	63.696	15.7	7	12	5	0.022956		0.0239044
8	RNC89277.1	572	SusD family nutrient-binding outer membrane lipoprotein	61.857	72.207	13.8	5	11	5	0.0184678		0.0192308
9	RNC92590.1	543	SusD family nutrient-binding outer membrane lipoprotein	59.022	134.36	12.9	5	8	5	0.0141485		0.014733
10	RNC92885.1	1062	SusC family TonB-linked outer membrane protein	115.22	176.41	9.8	6	8	6	0.0072341		0.00753296
11	RNC91567.1	128	LSU ribosomal protein L7/L12 (P1/P2)	13.018	75.155	37.5	5	8	3	0.0600204		0.0625
12	RNC92242.1	526	ATP synthase alpha chain	56.519	49.221	16	7	8	4	0.0146057		0.0152091
13	RNC89401.1	520	Transcription termination factor Rho	58.99	16.287	6	3	7	2	0.0129275		0.0134615
14	RNC92449.1	1080	SusC family TonB-linked outer membrane protein	117.79	42.274	5.6	5	6	5	0.00533515		0.00555556
15	RNC88627.1	420	TPR repeat/tetratricopeptide repeat protein	45.897	61.555	20.7	6	6	6	0.0137189		0.0142857
16	RNC92436.1	451	NADP-specific glutamate dehydrogenase	49.399	32.838	11.1	4	5	4	0.0106466		0.0110865
17	RNC90013.1	341	Hypothetical protein/RecX family transcriptional regulator	38.457	70.42	12.6	4	5	4	0.014081		0.0146628
18	RNC89716.1	639	S9 family peptidase	71.589	30.41	6.3	4	4	4	0.00601143		0.00625978
19	RNC92664.1	92	Co-chaperone GroES	9.9016	15.596	25	2	4	2	0.0417533		0.0434783
20	RNC92328.1	450	Biotin carboxylase of acetyl-CoA carboxylase	50.293	24.734	5.6	3	4	2	0.00853623		0.00888889
21	RNC89954.1	290	Flagellar motor rotation protein MotB	31.873	48.839	14.1	4	4	4	0.0132459		0.0137931
22	RNC89426.1	336	Glutamine synthetase type II, eukaryotic	37.73	15.966	7.4	2	4	2	0.0114325		0.0119048
23	RNC89879.1	218	Fructose-6-phosphate aldolase	23.636	33.168	13.3	2	4	2	0.0176207		0.0183486
24	RNC90235.1	280	Dihydrolipoamide dehydrogenase	30.436	17.938	11.8	3	4	3	0.0137189		0.0142857
25	RNC91959.1	105	Thioredoxin	11.475	13.287	20	2	4	2	0.0365839		0.0380952
26	RNC89276.1	317	Hypothetical protein	34.021	59.497	9.1	2	4	2	0.0121177		0.0126183
27	RNC92884.1	570	SusD family nutrient uptake outer membrane protein	62.373	34.322	6.3	3	3	3	0.00505435		0.00526316
28	RNC91795.1	169	OmpH family outer membrane protein	18.668	13.796	11.8	2	3	2	0.0170472		0.0177515
29	RNC88625.1	850	ATP-dependent Clp protease, ATP-binding subunit ClpC	95.33	16.414	4.4	3	3	2	0.00338939		0.00352941
30	RNC90103.1	188	Translation elongation factor P	20.884	21.802	21.3	3	3	3	0.0153244		0.0159574
31	RNC91566.1	1269	DNA-directed RNA polymerase beta subunit	142.67	23.772	2	3	3	3	0.00227028		0.00236407
32	RNC91905.1	274	Translation elongation factor Ts	29.264	25.377	10.9	3	3	3	0.0105145		0.0109489
33	RNC88589.1	625	SSU ribosomal protein S1p	70.508	12.284	6.1	3	3	2	0.00460957		0.0048
34	RNC89814.1	750	NADP-dependent isocitrate dehydrogenase	83.019	19.405	3.7	3	3	2	0.00384131		0.004
35	RNC89309.1	330	DNA-directed RNA polymerase alpha subunit	37.148	56.206	12.7	3	3	3	0.00873024		0.00909091
36	RNC91699.1	736	Polyribonucleotide nucleotidyltransferase	81.424	16.631	3.8	3	3	3	0.00391437		0.00407609
37	RNC89732.1	801	Enoyl-CoA hydratase [isoleucine degradation]	88.449	19.045	4.1	3	3	3	0.00359673		0.00374532
38	RNC90306.1	413	Amidohydrolase	44.941	12.792	5.3	2	3	2	0.00697574		0.00726392
39	RNC89788.1	174	Polyketide cyclase	19.575	22.438	12.6	2	3	2	0.0165574		0.0172414
40	RNC88588.1	126	Peptidoglycan-binding LysM	13.823	21.36	20.6	2	3	2	0.0228649		0.0238095
41	RNC88630.1	787	SusC family TonB-linked outer membrane protein	87.842	23.267	2.9	2	2	2	0.00244047		0.0025413
42	RNC92403.1	303	Outer membrane protein A precursorOmpA	33.283	11.39	5.9	2	2	2	0.00633879		0.00660066
43	RNC91916.1	160	Biopolymer transporter ExbD	18.117	15.805	18.1	2	2	2	0.0120041		0.0125
44	RNC91917.1	188	Biopolymer transport ExbD	21.375	14.043	13.8	2	2	2	0.0102162		0.0106383
45	RNC92265.1	365	Aminotransferase	41.132	12.645	6	2	2	2	0.00526206		0.00547945
46	RNC89853.1	240	Transcriptional regulatory protein rprY	28.003	13.547	11.7	2	2	2	0.00800272		0.00833333
47	RNC92343.1	717	S9 family peptidase	80.548	15.034	3.8	2	2	2	0.00267873		0.0027894
48	RNC89481.1	841	Secreted protein containing N-terminal Zinc-dependent carboxypeptidase related domain	95.78	10.868	2.5	2	2	2	0.00228377		0.00237812
49	RNC89803.1	150	LSU ribosomal protein L9p	16.511	11.718	11.3	2	2	2	0.0128044		0.0133333
50	RNC92663.1	543	Chaperone GroEL	57.271	11.739	3.9	2	2	2	0.00353711		0.00368324
51	RNC92711.1	196	DUF4136 domain-containing protein	22.165	13.991	11.7	2	2	2	0.00979925		0.0102041
52	RNC89451.1	112	Nitrogen regulatory protein P-II	12.612	28.89	25.9	2	2	2	0.0171487		0.0178571
53	RNC92467.1	724	Catalase / Peroxidase	79.797	13.511	4	2	2	2	0.00265284		0.00276243
54	RNC90004.1	316	Isopenicillin N synthase family oxygenase	35.532	12.876	6.3	2	2	2	0.00607802		0.00632911
55	RNC89510.1	397	NADP-dependent isocitrate dehydrogenase	43.117	12.099	4.3	2	2	2	0.00483792		0.00503778
56	RNC89848.1	270	Enoyl-[acyl-carrier-protein] reductase [NADH]	29.71	14.89	13.3	2	2	2	0.00711353		0.00740741
57	RNC92378.1	475	Pyruvate kinase	52.408	14.354	6.1	2	2	2	0.00404348		0.00421053
58	RNC91924.1	932	2-oxoglutarate dehydrogenase E1 component	106.41	11.656	2.7	2	2	2	0.00206079		0.00214592
59	RNC89917.1	468	Dihydrolipoamide dehydrogenase of 2-oxoglutarate dehydrogenase	50.629	15.166	4.9	2	2	2	0.00410396		0.0042735
60	RNC89959.1	803	Branched-chain alpha-keto acid dehydrogenase, E1 component, alpha subunit	89.364	11.147	2	2	2	2	0.00239185		0.00249066
61	RNC90050.1	745	Isoquinoline 1-oxidoreductase beta subunit	81.956	13.585	3	2	2	2	0.00257806		0.00268456
62	RNC91634.1	127	DUF1573 domain-containing protein	13.685	70.587	22.8	2	2	2	0.0151233		0.015748
63	RNC91684.1	176	Damage-inducible protein DinB	19.473	15.256	15.3	2	2	2	0.0109128		0.0113636
64	RNC92135.1	333	Xylose isomerase/sugar phosphate isomerase/epimerase	36.728	14.381	6.6	2	2	2	0.00576773		0.00600601
65	RNC92137.1	217	Gluconate 2-dehydrogenase subunit 3 family protein	24.049	22.591	12	2	2	2	0.00885093		0.00921659
66	RNC89485.1	161	DUF1573 domain-containing protein	17.148	13.92	16.8	2	2	2	0.0119295		0.0124224
67	RNC89592.1	981	Secreted enzyme, contains two amidohydrolase related domains	108.48	13.045	1.6	2	2	2	0.00195785		0.00203874
68	RNC89655.1	377	Histidine kinase	41.089	12.981	6.6	2	2	2	0.00509457		0.00530504
69	RNC90074.1	255	Hypothetical signal peptide protein	28.817	12.61	7.8	2	2	2	0.00753197		0.00784314
70	RNC90194.1	808	DUF5117 domain-containing protein/peptidase	90.876	31.014	3.1	2	2	2	0.00237705		0.00247525
71	RNC90210.1	113	DUF2853 domain-containing protein	12.722	12.05	24.8	2	2	2	0.0169969		0.0176991
												1.04131

## Sheet: Bin3
No.	Protein accession	Protein length	Protein description	MW [kDa]	Score	Coverage [%]	Peptides	PSMs	Unique peptides	Retalvie abundance
1	RNC84961.1	395	Translation elongation factor Tu	43.019	18.002	16.2	5	16	2	0.181906		0.0405063
2	RNC87698.1	877	SusC family TonB-linked outer membrane protein	96.008	83.974	13.8	10	12	9	0.0614479		0.013683
3	RNC87614.1	1012	SusC family TonB-linked outer membrane protein	110.73	92.315	9.3	7	10	7	0.0443757		0.00988142
4	RNC88388.1	926	SusC family TonB-linked outer membrane protein	101.62	118.13	6.9	6	6	6	0.0290982		0.00647948
5	RNC84955.1	125	LSU ribosomal protein L7/L12 (P1/P2)	12.692	18.887	41.6	5	6	3	0.215559		0.048
6	RNC87699.1	534	SusD family nutrient-binding outer membrane lipoprotein	58.938	73.545	10.1	3	5	3	0.0420488		0.0093633
7	RNC88072.1	464	Outer membrane lipoprotein omp16 precursor OmpA	49.749	19.187	9.3	4	5	3	0.0483924		0.0107759
8	RNC83540.1	646	ATP-dependent zinc metalloprotease FtsH	71.473	33.642	9.1	5	5	5	0.0347586		0.00773994
9	RNC88206.1	525	ATP synthase alpha chain	56.518	26.957	11.6	5	5	2	0.0427697		0.00952381
10	RNC88418.1	1075	SusC family TonB-linked outer membrane protein	117.75	25.073	4.3	4	4	4	0.01671		0.00372093
11	RNC87154.1	613	SSU ribosomal protein S1p	68.526	19.5	6.7	3	4	2	0.0293039		0.00652529
12	RNC87287.1	364	GTP-binding and nucleic acid-binding protein YchF	39.704	13.415	8.8	3	4	2	0.0493496		0.010989
13	RNC87927.1	308	Type IX secretion system membrane protein PorP/SprF	34.294	21.415	15.3	3	3	3	0.0437417		0.00974026
14	RNC88313.1	687	Peptidase, M13 family	77.406	15.397	3.5	2	2	2	0.0130737		0.00291121
15	RNC87076.1	617	Chaperone protein DnaK	66.605	13.957	4.1	2	2	2	0.0145569		0.00324149
16	RNC87689.1	559	Periplasmic alpha-amylase	63.322	23.944	4.7	2	2	2	0.0160673		0.00357782
17	RNC87823.1	438	Adenosylhomocysteinase	48.453	14.146	4.6	2	2	2	0.020506		0.00456621
18	RNC80173.1	755	Aconitate hydratase	82.246	10.848	2.5	2	2	2	0.0118962		0.00264901
19	RNC84846.1	708	Methylmalonyl-CoA mutase	78.333	13.916	3	2	2	2	0.0126859		0.00282486
20	RNC86352.1	420	TPR repeat	47.447	14.828	7.9	2	2	2	0.0213848		0.0047619
21	RNC83432.1	380	Acyl-CoA dehydrogenase	41.76	12.947	4.7	2	2	2	0.0236359		0.00526316
22	RNC86726.1	336	Glutamine synthetase	37.599	13.082	5.4	2	2	2	0.026731		0.00595238
												0.222677

## Sheet: Bin4
No.	Protein accession	Protein length	Protein description	MW [kDa]	Score	Coverage [%]	Peptides	PSMs	Unique peptides	Retalvie abundance
1	RNC80683.1	482	ATP synthase beta chain	52.195	90.233	29.7	10	15	8	0.0170439		0.0311203
2	RNC80647.1	3260	RND multidrug efflux transporter; Acriflavin resistance protein	340.18	132.78	5.5	12	15	12	0.00251999		0.00460123
3	RNC82321.1	348	Thioredoxin family protein	38.505	64.902	27.6	8	14	8	0.022033		0.0402299
4	RNC80747.1	1464	DNA-directed RNA polymerase beta subunit	161.95	70.062	7.2	10	12	9	0.00448917		0.00819672
5	RNC82063.1	509	Flagellin protein FlaA	52.384	197.51	19.1	7	12	7	0.0129119		0.0235756
6	RNC81091.1	756	Polyribonucleotide nucleotidyltransferase	82.142	57.351	8.6	5	12	4	0.00869331		0.015873
7	RNC80507.1	414	Phosphate-selective porin O/P family protein	44.01	174.01	26.1	5	11	5	0.0145518		0.02657
8	RNC80789.1	1516	TPR domain protein, putative component of TonB system	168.27	73.486	6.9	8	11	8	0.00397392		0.00725594
9	RNC82942.1	634	Transcription termination factor Rho	70.749	32.409	10.4	6	11	5	0.0095023		0.0173502
10	RNC82513.1	607	ATP synthase alpha chain	65.376	65.53	15	7	10	6	0.00902271		0.0164745
11	RNC80791.1	512	Capsule polysaccharide export protein	56.209	189.21	22.7	7	10	7	0.0106968		0.0195312
12	RNC80868.1	446	Myo-inositol 2-dehydrogenase	49.55	50.529	13.5	5	10	5	0.0122798		0.0224215
13	RNC81755.1	715	Aminopeptidase Y (Arg, Lys, Leu preference)	77.933	105.08	8.5	5	9	5	0.00689385		0.0125874
14	RNC82677.1	460	Hypothetical protein	51.132	110.07	18.9	6	9	6	0.0107154		0.0195652
15	RNC81587.1	705	Translation elongation factor G	77.705	46.748	15	8	9	7	0.00699164		0.012766
16	RNC82845.1	514	Dihydrolipoamide dehydrogenase of pyruvate dehydrogenase complex	55.853	42.517	12.5	6	8	6	0.00852418		0.0155642
17	RNC80893.1	1162	Molybdopterin oxidoreductase, iron-sulfur binding subunit	126.12	39.437	5.7	6	8	5	0.00377059		0.00688468
18	RNC80247.1	654	Transketolase	70.028	62.485	13.1	7	8	7	0.00669943		0.0122324
19	RNC82911.1	375	DUF1432 domain-containing protein	40.189	38.526	18.1	6	7	6	0.0102233		0.0186667
20	RNC82315.1	1180	General secretion pathway protein D	128.86	48.582	7.5	6	7	6	0.00324894		0.0059322
21	RNC80720.1	543	Chaperone GroEL	57.685	45.768	15.5	7	7	7	0.00706031		0.0128913
22	RNC82978.1	550	Flotillin family protein	58.976	35.409	12.4	6	7	6	0.00697045		0.0127273
23	RNC80746.1	137	LSU ribosomal protein L7/L12 (P1/P2)	14.058	32.072	37.2	5	7	5	0.0279836		0.0510949
24	RNC80736.1	322	Putative major pilin subunit, pilA	35.501	79.773	19.3	5	7	4	0.011906		0.0217391
25	RNC82238.1	106	RNA-binding protein	10.949	206.52	53.8	4	7	4	0.0361674		0.0660377
26	RNC80417.1	400	Translation elongation factor Tu	43.333	30.906	11.8	4	7	4	0.00958437		0.0175
27	RNC81464.1	384	Citrate synthase	41.809	38.102	15.6	5	6	4	0.00855747		0.015625
28	RNC82073.1	395	Citrate synthase	43.976	34.933	13.4	4	6	4	0.00831916		0.0151899
29	RNC81433.1	595	Dipeptide-binding ABC transporter, periplasmic substrate-binding component	68.337	57.366	11.3	5	6	5	0.00552281		0.010084
30	RNC81534.1	583	Chaperone GroEL	61.129	47.127	15.4	6	6	6	0.00563648		0.0102916
31	RNC80633.1	586	Hypothetical protein	60.158	106.19	7.8	3	6	3	0.00560763		0.0102389
32	RNC82500.1	700	Hypothetical protein	78.049	43.069	9.7	6	6	6	0.00469438		0.00857143
33	RNC81979.1	235	Thiol-specific antioxidant family (AhpC/TSA) protein associated with thiol:disulfide interchange protein	25.907	31.611	17.9	4	6	4	0.0139833		0.0255319
34	RNC82636.1	433	TlpA family protein disulfide reductase	46.939	30.074	11.8	5	6	5	0.00758908		0.0138568
35	RNC81471.1	399	3-ketoacyl-CoA thiolase	41.238	29.114	13.5	4	5	4	0.00686314		0.0125313
36	RNC82915.1	397	4-hydroxyphenylpyruvate dioxygenase	44.523	49.244	11.3	4	5	4	0.00689771		0.0125945
37	RNC80935.1	510	Aldehyde dehydrogenase B	54.502	22.364	6.7	3	5	3	0.00536939		0.00980392
38	RNC81459.1	453	Cell division trigger factor	50.326	29.285	12.1	4	5	4	0.00604501		0.0110375
39	RNC82531.1	368	Decarboxylase family protein	41.76	81.979	12	3	5	3	0.00744128		0.013587
40	RNC82881.1	110	FKBP-type peptidyl-prolyl cis-trans isomerase	11.802	31.926	34.5	3	5	3	0.0248945		0.0454545
41	RNC80833.1	480	HflK protein	53.546	84.993	11	4	5	4	0.00570498		0.0104167
42	RNC82324.1	505	Hypothetical protein	56.068	83.284	11.1	4	5	4	0.00542256		0.00990099
43	RNC82511.1	276	IncF plasmid conjugative transfer surface exclusion protein TraT	28.797	137.52	18.1	3	5	3	0.00992171		0.0181159
44	RNC81111.1	350	M42 family peptidase	37.959	59.876	21.7	5	5	5	0.00782397		0.0142857
45	RNC82719.1	191	Carboxymuconolactone decarboxylase family protein	19.926	42.066	24.6	4	5	4	0.0143371		0.026178
46	RNC81672.1	343	NAD-dependent glyceraldehyde-3-phosphate dehydrogenase	37.099	66.328	9.9	3	5	3	0.00798365		0.0145773
47	RNC80938.1	595	Outer membrane efflux protein	66.467	34.023	10.1	4	5	4	0.00460234		0.00840336
48	RNC81353.1	370	PilD, putative major pilin subunit /prepilin-type cleavage/methylation domain-containing protein	41.701	56.655	8.4	4	5	4	0.00740106		0.0135135
49	RNC80737.1	331	Prepilin-type cleavage/methylation domain-containing protein	36.32	13.367	9.1	3	5	2	0.00827309		0.0151057
50	RNC82154.1	383	Periplasmic protein kinase ArgK and related GTPases of G3E family	41.217	24.807	12.5	4	5	4	0.00714985		0.0130548
51	RNC81254.1	583	SSU ribosomal protein S1p	64.175	52.846	12.3	5	5	5	0.00469707		0.00857633
52	RNC80387.1	391	Sulfate adenylyltransferase, dissimilatory-type	42.805	42.528	17.1	5	5	5	0.00700356		0.0127877
53	RNC80368.1	382	Thioredoxin	41.105	30.276	16.5	4	5	4	0.00716856		0.013089
54	RNC82767.1	379	AAA family ATPase	42.676	24.393	10.6	4	4	4	0.00578025		0.0105541
55	RNC82905.1	494	Adenosylhomocysteinase	54.506	11.674	8.1	4	4	2	0.00443464		0.00809717
56	RNC81473.1	600	Aspartyl-tRNA synthetase	67.417	24.207	9.3	4	4	4	0.00365119		0.00666667
57	RNC80932.1	634	Chaperone protein DnaK	68.416	25.739	7.3	4	4	3	0.00345538		0.00630915
58	RNC80489.1	166	DINB PROTEIN	18.625	26.156	28.9	4	4	4	0.0131971		0.0240964
59	RNC82852.1	688	Dipeptidyl anminopeptidase	75.38	76.827	6.8	4	4	4	0.00318418		0.00581395
60	RNC81729.1	336	DNA-directed RNA polymerase alpha subunit	37.167	28.964	15.8	4	4	4	0.00651998		0.0119048
61	RNC82476.1	311	DNA-directed RNA polymerase alpha subunit domain	34.403	28.776	12.9	4	4	4	0.00704409		0.0128617
62	RNC82879.1	1268	DNA-directed RNA polymerase beta subunit	141.42	13.792	2.5	3	4	2	0.00172769		0.00315457
63	RNC80822.1	475	Flagellar motor rotation protein MotB	50.111	26.379	9.3	4	4	4	0.00461203		0.00842105
64	RNC80904.1	301	Flagellar motor rotation protein MotB	32.487	27.035	15.6	3	4	3	0.00727812		0.013289
65	RNC82062.1	518	Flagellin protein FlaA	53.453	27.362	9.5	4	4	4	0.00422918		0.00772201
66	RNC81138.1	667	General secretion pathway protein D	72.431	25.52	8.1	4	4	4	0.00328443		0.005997
67	RNC80884.1	579	General secretion pathway protein E	63.685	30.027	10	4	4	4	0.00378361		0.00690846
68	RNC81930.1	277	Insulinase-like:Peptidase M16, C-terminal precursor	30.464	35.85	15.5	3	4	3	0.00790871		0.0144404
69	RNC80478.1	684	Lead, cadmium, zinc and mercury transporting ATPase	72.191	26.223	7.2	4	4	4	0.0032028		0.00584795
70	RNC82749.1	469	NADH-ubiquinone oxidoreductase chain F	51.342	14.886	9.8	4	4	2	0.00467103		0.00852878
71	RNC81356.1	373	Phosphoserine aminotransferase	41.666	51.461	11	3	4	3	0.00587323		0.0107239
72	RNC82077.1	935	Pyrophosphate-energized proton pump	97.184	35.022	5.1	3	4	2	0.00234301		0.00427807
73	RNC80366.1	786	Sserine protease	83.712	27.61	5.1	3	4	3	0.00278717		0.00508906
74	RNC80584.1	698	Translation elongation factor G-related protein	76.426	22.745	5.7	4	4	4	0.00313856		0.00573066
75	RNC81438.1	275	Translation elongation factor Ts	29.55	19.348	13.5	3	4	3	0.00796623		0.0145455
76	RNC80707.1	927	Aconitate hydratase	100.28	20.184	4.7	3	3	3	0.00177242		0.00323625
77	RNC82444.1	201	ATP-dependent Clp protease proteolytic subunit	21.952	30.971	13.4	2	3	2	0.0081743		0.0149254
78	RNC80518.1	146	Bacterioferritin	16.308	18.408	23.3	3	3	3	0.0112537		0.0205479
79	RNC82228.1	538	Peptidase S10	60.098	14.337	4.8	2	3	2	0.00305397		0.00557621
80	RNC81508.1	285	chromosome segregation protein SMC	31.353	23.073	18.2	3	3	3	0.00576503		0.0105263
81	RNC82955.1	413	Cysteine desulfurase	45.526	20.987	9	3	3	3	0.00397829		0.00726392
82	RNC80248.1	407	DNA polymerase III beta subunit	43.077	18.102	8.6	3	3	3	0.00403694		0.00737101
83	RNC81629.1	431	Phosphopyruvate hydratase	46.643	28.206	11.1	3	3	3	0.00381215		0.00696056
84	RNC80943.1	460	Fumarylacetoacetase	51.197	18.082	5.2	3	3	3	0.00357181		0.00652174
85	RNC80704.1	453	Glucose dehydrogenase/cadherin/T9SS C-terminal target domain-containing protein	48.325	16.216	7.5	2	3	2	0.00362701		0.00662252
86	RNC82731.1	582	Glycosyl transferase, group 1	63.101	23.831	6	3	3	3	0.00282308		0.00515464
87	RNC81536.1	537	Chaperone GroEL	56.626	15.385	4.3	2	3	2	0.00305966		0.00558659
88	RNC80955.1	373	Hypothetical protein	39.673	20.325	9.9	3	3	3	0.00440492		0.0080429
89	RNC80939.1	504	Hypothetical protein	53.78	18.647	6.9	3	3	3	0.00325999		0.00595238
90	RNC81884.1	541	Hypothetical protein	60.941	22.442	6.5	3	3	3	0.00303703		0.00554529
91	RNC82858.1	920	Hypothetical protein	103.56	15.279	2.4	2	3	2	0.00178591		0.00326087
92	RNC81977.1	2090	Subtilisin-like serine proteases-like protein	222.58	20.266	1.7	3	3	3	0.000786141		0.00143541
93	RNC81034.1	970	Isoleucyl-tRNA synthetase	108.18	17.995	4	3	3	3	0.00169385		0.00309278
94	RNC80752.1	362	L-asparaginase	38.488	19.66	9.4	3	3	3	0.00453877		0.00828729
95	RNC82387.1	194	LemA protein	21.59	31.241	14.4	2	3	2	0.00846925		0.0154639
96	RNC81466.1	452	M28 family peptidase	49.163	14.121	7.3	2	3	2	0.00363503		0.00663717
97	RNC80745.1	180	LSU ribosomal protein L10p (P0)	19.381	15.947	18.3	2	3	2	0.00912797		0.0166667
98	RNC80744.1	142	LSU ribosomal protein L11p (L12e)	14.886	13.467	16.2	2	3	2	0.0115707		0.0211268
99	RNC81751.1	258	LSU ribosomal protein L4p (L1e)	28.494	27.744	15.5	3	3	3	0.00636835		0.0116279
100	RNC81739.1	181	LSU ribosomal protein L6p (L9e)	19.416	51.749	16	2	3	2	0.00907754		0.0165746
101	RNC81007.1	761	M. jannaschii predicted coding region MJECL43	85.575	16.882	3.9	3	3	3	0.00215905		0.00394218
102	RNC80254.1	203	OmpH family outer membrane protein	22.432	28.101	19.2	3	3	3	0.00809377		0.0147783
103	RNC82000.1	402	Phosphoglycerate kinase	42.751	41.081	7.2	3	3	3	0.00408715		0.00746269
104	RNC81174.1	269	Pilus assembly protein PilE	29.207	18.175	10.4	2	3	2	0.00610794		0.0111524
105	RNC80472.1	935	Probable zinc protease pqqL	102.71	63.622	5	3	3	3	0.00175726		0.00320856
106	RNC81641.1	607	Prolyl-tRNA synthetase	66.333	19.082	4.8	3	3	3	0.00270681		0.00494234
107	RNC82976.1	941	Pyruvate,phosphate dikinase	102.44	33.72	3.8	2	3	2	0.00174605		0.0031881
108	RNC80455.1	1111	Secreted enzyme, contains two amidohydrolase related domains	120.44	13.039	2.5	2	3	2	0.00147888		0.00270027
109	RNC81753.1	102	SSU ribosomal protein S10p (S20e)	11.622	17.062	26.5	3	3	3	0.0161082		0.0294118
110	RNC81747.1	233	SSU ribosomal protein S3p (S3e)	25.848	19.725	16.3	3	3	3	0.00705165		0.0128755
111	RNC82274.1	716	Threonyl-tRNA synthetase	80.075	18.288	4.3	3	3	3	0.00229474		0.00418994
112	RNC81922.1	946	Translation initiation factor 2	100.19	18.374	3.4	3	3	3	0.00173682		0.00317125
113	RNC81594.1	382	Type II secretion system protein/prepilin-type N-terminal cleavage/methylation domain-containing protein	40.915	14.382	8.1	2	3	2	0.00430114		0.0078534
114	RNC81469.1	531	2-methylcitrate dehydratase	57.266	21.268	6	2	2	2	0.00206282		0.00376648
115	RNC81801.1	193	3-hydroxyanthranilate 3,4-dioxygenase	22.313	10.729	9.3	2	2	2	0.00567542		0.0103627
116	RNC80383.1	207	Adenylylsulfate kinase	22.899	17.986	15.9	2	2	2	0.00529158		0.00966184
117	RNC82142.1	148	ATP synthase epsilon chain	15.895	11.54	12.8	2	2	2	0.00740106		0.0135135
118	RNC82963.1	452	Biotin carboxylase of acetyl-CoA carboxylase	49.531	10.815	4.2	2	2	2	0.00242336		0.00442478
119	RNC81107.1	324	Branched-chain alpha-keto acid dehydrogenase, E1 component, beta subunit	35.489	12.806	8	2	2	2	0.00338073		0.00617284
120	RNC82701.1	372	Nif3-like dinuclear metal center hexameric protein	39.875	16.408	8.1	2	2	2	0.00294451		0.00537634
121	RNC81092.1	94	Cold shock protein CspB	10.489	15.19	26.6	2	2	2	0.0116527		0.0212766
122	RNC81624.1	636	CTP synthase (glutamine hydrolyzing)	70.281	11.053	3.8	2	2	2	0.00172226		0.00314465
123	RNC82715.1	385	Cystathionine gamma-lyase	41.652	13.633	6.5	2	2	2	0.00284508		0.00519481
124	RNC81964.1	1023	Delta-1-pyrroline-5-carboxylate dehydrogenase	113.04	12.231	1.9	2	2	2	0.00107073		0.00195503
125	RNC81936.1	448	Dihydrolipoamide acetyltransferase component of pyruvate dehydrogenase complex	46.926	11.315	2.5	2	2	2	0.00244499		0.00446429
126	RNC81595.1	476	Dipeptidase/M20/M25/M40 family metallo-hydrolase	51.401	12.924	4.8	2	2	2	0.00230117		0.00420168
127	RNC80652.1	489	Endonuclease/exonuclease/phosphatase family	52.485	13.987	3.7	2	2	2	0.00223999		0.00408998
128	RNC82509.1	613	Hypothetical protein	64.387	96.024	3.9	2	2	2	0.00178688		0.00326264
129	RNC81703.1	283	FkbM family methyltransferase	31.653	12.008	6	2	2	2	0.00387052		0.00706714
130	RNC80588.1	599	Glutaminyl-tRNA synthetase	68.125	12.094	3.8	2	2	2	0.00182864		0.0033389
131	RNC80832.1	324	HflC protein	35.794	39.431	9	2	2	2	0.00338073		0.00617284
132	RNC80365.1	338	Histidinol-phosphatase [alternative form]	35.764	14.254	6.8	2	2	2	0.0032407		0.00591716
133	RNC81546.1	690	Hypothetical protein	76.501	12.122	3.3	2	2	2	0.00158747		0.00289855
134	RNC80259.1	279	Hypothetical protein	31.057	11.391	6.1	2	2	2	0.00392601		0.00716846
135	RNC80467.1	316	LuxR family transcriptional regulator	33.665	41.211	10.1	2	2	2	0.00346632		0.00632911
136	RNC82461.1	253	Hypothetical protein	28.104	11.107	9.9	2	2	2	0.00432947		0.00790514
137	RNC81134.1	715	HEAT repeat domain-containing protein	77.04	16.013	4.8	2	2	2	0.00153197		0.0027972
138	RNC80942.1	117	Hypothetical protein	12.506	21.921	30.8	2	2	2	0.00936202		0.017094
139	RNC82611.1	397	MCE family protein	42.899	11.195	5.3	2	2	2	0.00275908		0.00503778
140	RNC81266.1	375	Hypothetical protein	40.572	11.586	5.1	2	2	2	0.00292095		0.00533333
141	RNC82044.1	183	Hypoxanthine-guanine phosphoribosyltransferase	20.043	12.48	13.1	2	2	2	0.00598555		0.010929
142	RNC81743.1	128	LSU ribosomal protein L14p (L23e)	13.99	15.192	14.8	2	2	2	0.00855747		0.015625
143	RNC80302.1	630	M61 family peptidase	70.499	12.089	4.6	2	2	2	0.00173866		0.0031746
144	RNC82596.1	443	Efflux RND transporter periplasmic adaptor subunit MacA	47.914	14.399	7	2	2	2	0.00247259		0.00451467
145	RNC82334.1	316	Malate dehydrogenase	33.633	13.759	7	2	2	2	0.00346632		0.00632911
146	RNC82734.1	429	NADH-ubiquinone oxidoreductase chain D	48.224	12.522	4.9	2	2	2	0.00255328		0.004662
147	RNC82625.1	584	NADH-ubiquinone oxidoreductase chain G	64.442	13.372	5.3	2	2	2	0.00187561		0.00342466
148	RNC80956.1	417	NADP-specific glutamate dehydrogenase	44.916	14.299	6	2	2	2	0.00262675		0.00479616
149	RNC81692.1	210	Outer membrane protein	22.547	18.894	15.2	2	2	2	0.00521598		0.00952381
150	RNC80630.1	366	Oxidoreductase, Gfo/Idh/MocA family	40.176	11.424	6	2	2	2	0.00299278		0.00546448
151	RNC80614.1	554	Phosphoenolpyruvate carboxykinase [ATP]	59.802	17.054	4.5	2	2	2	0.00197718		0.00361011
152	RNC80239.1	791	PKD domain-containing protein	83.092	14.996	4	2	2	2	0.00138477		0.00252845
153	RNC81421.1	354	L-rhamnose ABC transporter, substrate-binding component	37.694	14.551	6.8	2	2	2	0.00309423		0.00564972
154	RNC81173.1	1337	Protein export cytoplasm protein SecA ATPase RNA helicase	151.67	12.03	1.5	2	2	2	0.000819264		0.00149589
155	RNC81635.1	1157	Protein-export membrane protein SecF	127.24	14.036	2.1	2	2	2	0.000946721		0.00172861
156	RNC81014.1	404	RND efflux system, membrane fusion protein CmeA	43.054	21.37	9.4	2	2	2	0.00271128		0.0049505
157	RNC81691.1	318	Sensory subunit of low CO2-induced protein complex, putative	33.134	17.362	10.1	2	2	2	0.00344452		0.00628931
158	RNC80595.1	529	Serine protease	57.676	18.792	6.2	2	2	2	0.00207062		0.00378072
159	RNC82184.1	617	Sodium:alanine symporter family protein	65.395	15.654	4.4	2	2	2	0.00177529		0.00324149
160	RNC80553.1	223	SOS-response repressor and protease LexA	24.842	13.234	11.2	2	2	2	0.00491191		0.00896861
161	RNC80831.1	709	SPFH domain / Band 7 family protein	77.586	13.959	4.1	2	2	2	0.00154493		0.00282087
162	RNC80952.1	80	SSU ribosomal protein S18p	9.1646	11.413	22.5	2	2	2	0.013692		0.025
163	RNC81147.1	163	SSU ribosomal protein S7p (S5e)	18.359	11.247	11.7	2	2	2	0.00671998		0.0122699
164	RNC81907.1	429	Thiaminase-1 precursor	46.415	10.986	5.6	2	2	2	0.00255328		0.004662
165	RNC81622.1	520	TPR repeat-containing protein	57.254	15.231	4.8	2	2	2	0.00210645		0.00384615
166	RNC82862.1	248	Transcription antitermination protein NusG	27.693	20.473	13.7	2	2	2	0.00441676		0.00806452
167	RNC82070.1	207	Translation elongation factor P	22.322	12.078	11.6	2	2	2	0.00529158		0.00966184
168	RNC80280.1	375	Twitching motility protein PilT	41.325	12.821	6.4	2	2	2	0.00292095		0.00533333
169	RNC81724.1	583	Type IV fimbrial assembly, ATPase PilB	64.539	17.149	4.5	2	2	2	0.00187883		0.00343053
170	RNC81080.1	339	Tyrosine recombinase XerC	37.751	12.113	6.2	2	2	2	0.00323114		0.00589971
171	RNC81813.1	448	UDP-glucose dehydrogenase	49.658	11.879	4.9	2	2	2	0.00244499		0.00446429
172	RNC81647.1	582	Urocanate hydratase	63.43	11.416	3.6	2	2	2	0.00188206		0.00343643
173	RNC81681.1	733	M1 family peptidase	83.201	13.031	4.5	2	2	2	0.00149435		0.00272851
												1.82589

## Sheet: Bin5
No.	Protein accession	Protein length	Protein description	MW [kDa]	Score	Coverage [%]	Peptides	PSMs	Unique peptides	Retalvie abundance
1	RNC95158.1	339	Glutamate Aspartate periplasmic binding protein precursor GltI	36.29	323.31	61.1	15	91	15	0.0151949	0.268437
2	RNC94935.1	1500	Kinesin-like protein	159.39	323.31	28.2	30	48	30	0.00181136	0.032
3	RNC93886.1	482	ABC-type sugar transport system, periplasmic binding protein YcjN	51.797	283.67	39	14	45	14	0.00528471	0.093361
4	RNC95285.1	574	Glycerol-3-phosphate ABC transporter, permease protein UgpA	63.601	185.34	34.3	14	45	14	0.00443768	0.0783972
5	RNC96451.1	786	Carbon monoxide dehydrogenase large chain	83.695	323.31	33.7	19	44	19	0.00316873	0.0559796
6	RNC96738.1	482	ATP synthase beta chain	51.245	323.31	52.9	18	39	16	0.00458008	0.0809129
7	RNC96366.1	546	Chaperone GroEL	57.61	269.31	46.3	18	39	18	0.00404322	0.0714286
8	RNC94969.1	820	Phosphoenolpyruvate synthase	89.678	315.63	27	18	36	18	0.0024851	0.0439024
9	RNC95251.1	1403	DNA-directed RNA polymerase beta subunit	155.49	304.76	23.5	26	36	25	0.00145245	0.0256593
10	RNC95244.1	391	Translation elongation factor Tu	42.829	149.84	29.7	12	33	11	0.00477741	0.084399
11	RNC91527.1	462	Alpha-glucosides-binding periplasmic protein AglE precursor	49.765	165.98	24.7	7	33	7	0.00404322	0.0714286
12	RNC91405.1	412	N-Acetyl-D-glucosamine ABC transport system, sugar-binding protein	45.314	226.7	34.5	9	32	9	0.00439651	0.0776699
13	RNC95857.1	386	TRAP transporter solute receptor, unknown substrate 6	42.175	323.31	18.4	5	31	5	0.00454601	0.0803109
14	RNC96419.1	394	Branched-chain amino acid ABC transporter, amino acid-binding protein	39.576	226.1	20.3	5	30	5	0.00431003	0.0761421
15	RNC96575.1	438	Putative molybdenum containing oxidoreductase	47.691	323.31	41.3	12	29	12	0.00374783	0.06621
16	RNC96821.1	651	Acetyl-coenzyme A synthetase	72.376	149.66	23.5	15	29	14	0.00252158	0.0445469
17	RNC95252.1	1395	DNA-directed RNA polymerase beta subunit	155.44	203.09	17.8	21	29	20	0.00117674	0.0207885
18	RNC96601.1	332	Predicted nucleoside ABC transporter, substrate-binding component	34.982	148.62	42.2	9	28	9	0.00477393	0.0843373
19	RNC94737.1	428	ABC transporter, substrate binding protein	46.511	217.3	37.1	10	28	10	0.00370314	0.0654206
20	RNC90644.1	530	ABC transporter substrate-binding protein (periplasmic)	58.939	137.59	23.8	10	28	10	0.00299046	0.0528302
21	RNC95454.1	341	TRAP transporter solute receptor, TAXI family precursor	36.062	130.81	26.4	6	27	6	0.00448193	0.0791789
22	RNC93970.1	354	Fructose ABC transporter, substrate-binding component FrcB	36.448	222.23	37	11	26	11	0.00415744	0.0734463
23	RNC94872.1	523	Oligopeptide ABC transporter, periplasmic oligopeptide-binding protein OppA	58.08	219.96	29.6	11	26	11	0.00281402	0.0497132
24	RNC96510.1	548	Oligopeptide/dipeptide ABC transporter, periplasmic substrate-binding protein	61.314	277.72	30.5	13	26	12	0.00268564	0.0474453
25	RNC96477.1	740	Enoyl-CoA hydratase [isoleucine degradation]	80.576	189.09	26.2	18	26	18	0.00198883	0.0351351
26	RNC96648.1	421	Transcription termination factor Rho	46.939	104.3	38.2	14	25	13	0.00336135	0.0593824
27	RNC94906.1	439	Dihydroxyacetone ABC transport system, substrate-binding protein	48.79	142.31	33.5	11	25	11	0.00322353	0.0569476
28	RNC94786.1	349	TRAP transporter solute receptor	37.772	323.31	37	10	24	10	0.00389262	0.0687679
29	RNC96933.1	398	Succinyl-CoA ligase [ADP-forming] beta chain	42.664	323.31	32.9	12	24	12	0.00341337	0.0603015
30	RNC93912.1	347	Tricarboxylate transport protein TctC	35.99	285.85	40.9	9	23	9	0.00375192	0.0662824
31	RNC95887.1	402	High-affinity leucine-specific ABC transporter substrate-binding protein	43.368	323.31	32.1	10	23	10	0.0032386	0.0572139
32	RNC96805.1	505	Thiaminase-1 precursor	53.373	174.11	22	7	23	7	0.00257805	0.0455446
33	RNC96736.1	509	ATP synthase alpha chain	54.969	139.84	27.5	12	23	12	0.00255779	0.0451866
34	RNC95026.1	752	Catalase	81.879	135.86	20.1	11	23	11	0.00173127	0.0305851
35	RNC95203.1	403	Isocitrate dehydrogenase [NADP]	45.21	323.31	33.5	12	22	12	0.00309011	0.0545906
36	RNC90764.1	426	Probable membrane protein	45.826	220.93	35	11	22	11	0.00292327	0.0516432
37	RNC95033.1	459	Pyruvate dehydrogenase E1 component beta subunit	48.542	153.01	38.1	12	22	12	0.0027131	0.0479303
38	RNC95245.1	696	Translation elongation factor G	77.086	212.64	29.9	16	22	15	0.00178924	0.0316092
39	RNC97153.1	391	Acetyl-CoA acetyltransferase	40.676	227.9	51.4	12	21	12	0.00304017	0.0537084
40	RNC94868.1	464	Adenosylmethionine-8-amino-7-oxononanoate aminotransferase	50.6	196.07	22.6	8	21	8	0.00256187	0.0452586
41	RNC94963.1	468	Glutamine synthetase type I	51.812	214.57	32.3	13	21	13	0.00253997	0.0448718
42	RNC95086.1	784	Outer membrane protein assembly factor YaeT precursor	85.082	323.01	23	14	21	14	0.00151621	0.0267857
43	RNC96814.1	538	Phage tail protein	53.188	162.16	35.5	13	20	13	0.00210428	0.0371747
44	RNC95723.1	373	Hypothetical protein	42.345	100.33	34.9	12	19	12	0.00288337	0.0509383
45	RNC91517.1	551	Oligopeptide/dipeptide ABC transporter, periplasmic substrate-binding protein	61.057	129.93	27.8	10	19	9	0.0019519	0.0344828
46	RNC96931.1	320	Malate dehydrogenase	33.781	171.28	46.2	11	18	11	0.00318404	0.05625
47	RNC95745.1	397	Phosphoglycerate kinase	41.213	149.54	40.6	12	18	12	0.00256648	0.0453401
48	RNC91446.1	568	SSU ribosomal protein S1p	62.737	140.13	29.9	13	18	13	0.00179382	0.0316901
49	RNC94947.1	608	Dihydroxy-acid dehydratase	64.516	129.7	24.5	11	18	11	0.00167581	0.0296053
50	RNC95644.1	664	Pyruvate dehydrogenase E1 component beta subunit	71.602	307.78	23.2	12	18	12	0.00153448	0.0271084
51	RNC96790.1	896	Aconitate hydratase	96.783	289.7	15.8	12	18	12	0.00113716	0.0200893
52	RNC90666.1	152	Host attachment protein	17.254	127.66	63.2	8	17	8	0.00633084	0.111842
53	RNC95221.1	194	Adenylate kinase	20.84	88.583	45.4	9	17	9	0.00496024	0.0876289
54	RNC96574.1	219	Alkyl hydroperoxide reductase subunit C-like protein	23.802	110.72	52.1	9	17	9	0.004394	0.0776256
55	RNC90616.1	264	Photosynthetic reaction center H subunit	29.326	129.94	26.9	9	17	9	0.00364503	0.0643939
56	RNC95836.1	392	NAD(P) transhydrogenase alpha subunit	40.427	100.69	36.5	12	17	12	0.00245481	0.0433673
57	RNC96961.1	1601	NAD-specific glutamate dehydrogenase	175.44	124.18	11.4	15	17	15	0.000601054	0.0106184
58	RNC95994.1	4128	LysM peptidoglycan-binding domain-containing protein	432.53	103.29	4.2	14	17	14	0.000233112	0.00411822
59	RNC93581.1	189	Hypothetical protein	20.844	224.94	44.4	9	16	9	0.00479197	0.0846561
60	RNC91289.1	322	TRAP transporter solute receptor, TAXI family precursor	34.372	226.24	27	6	16	6	0.00281268	0.0496894
61	RNC95746.1	335	NAD-dependent glyceraldehyde-3-phosphate dehydrogenase	36.206	82.918	26.6	8	16	8	0.00270353	0.0477612
62	RNC94753.1	350	Ribose ABC transporter, periplasmic ribose-binding protein RbsB	37.233	162.65	30.9	7	16	7	0.00258766	0.0457143
63	RNC95250.1	358	Threonine dehydrogenase and related Zn-dependent dehydrogenases	38.005	193.95	33.5	10	16	10	0.00252984	0.0446927
64	RNC95624.1	379	Branched-chain amino acid ABC transporter, amino acid-binding protein	40.264	97.286	33	9	16	9	0.00238966	0.0422164
65	RNC96030.1	384	FtsH protease activity modulator HflK	41.067	260.66	33.1	11	16	11	0.00235855	0.0416667
66	RNC95030.1	439	Phosphopyruvate hydratase	45.948	154.06	28.5	10	16	10	0.00206306	0.0364465
67	RNC94825.1	519	Maltose/maltodextrin ABC transporter, substrate binding periplasmic protein MalE	56.319	114.97	23.9	9	16	9	0.00174505	0.0308285
68	RNC91343.1	614	ABC transporter, periplasmic substrate-binding protein	69.25	129.65	23.5	10	16	10	0.00147505	0.0260586
69	RNC93791.1	695	NADH-ubiquinone oxidoreductase chain G	74.557	309.83	20	11	16	11	0.00130314	0.0230216
70	RNC91373.1	711	Polyribonucleotide nucleotidyltransferase	77.116	150.4	20.3	12	16	12	0.00127381	0.0225035
71	RNC95640.1	340	TRAP-type C4-dicarboxylate transport system, periplasmic component	36.072	188.1	22.1	6	15	6	0.00249728	0.0441176
72	RNC93789.1	369	NADH-ubiquinone oxidoreductase chain E	38.403	129.36	35.2	9	15	9	0.00230102	0.0406504
73	RNC95081.1	429	Citrate synthase (si)	48.118	194.86	30.5	11	15	10	0.0019792	0.034965
74	RNC93949.1	485	Membrane protein involved in aromatic hydrocarbon degradation	49.901	215.37	22.3	7	15	7	0.00175067	0.0309278
75	RNC95329.1	635	Polyhydroxyalkanoic acid synthase	70.923	117.16	26.9	13	15	13	0.00133713	0.023622
76	RNC96936.1	996	2-oxoglutarate dehydrogenase E1 component	112.27	117.7	13.5	11	15	11	0.000852487	0.0150602
77	RNC95990.1	1350	Fibronectin type III domain protein	136.9	142.69	11.2	9	15	9	0.000628946	0.0111111
78	RNC97136.1	130	Nitrogen regulatory protein P-II	14.1	236.25	53.1	6	14	6	0.00609594	0.107692
79	RNC95169.1	146	Lactoylglutathione lyase	16.662	72.303	47.3	6	14	6	0.00542789	0.0958904
80	RNC96514.1	169	peptidoglycan-binding protein LysM	18	64.755	66.9	9	14	9	0.00468918	0.0828402
81	RNC95156.1	266	ABC-type polar amino acid transport system, ATPase component	30.56	87.31	37.6	7	14	7	0.00297922	0.0526316
82	RNC93616.1	393	Porin, alpha proteobacteria type	42.622	223.42	20.4	5	14	5	0.00201647	0.0356234
83	RNC97122.1	445	Carboxyl-terminal protease	47.838	89.934	24.7	9	14	9	0.00178084	0.0314607
84	RNC90695.1	491	Peptide/opine/nickel uptake family ABC transporter, periplasmic substrate-binding protein	53.319	204.86	20	8	14	8	0.001614	0.0285132
85	RNC94724.1	500	Methylmalonate-semialdehyde dehydrogenase	53.496	56.039	20.2	7	14	7	0.00158494	0.028
86	RNC91472.1	516	Hypothetical protein	57.482	65.856	19.8	8	14	8	0.0015358	0.0271318
87	RNC91464.1	673	PhoX family phosphatase	73.753	246.81	27.9	11	14	11	0.00117752	0.0208024
88	RNC93726.1	1208	5-oxoprolinase	128.53	117.71	13.1	11	14	11	0.00065602	0.0115894
89	RNC96032.1	105	Hypothetical protein	11.561	38.108	27.6	4	13	4	0.00700825	0.12381
90	RNC94887.1	259	Lysine-arginine-ornithine-binding periplasmic protein precursor	27.759	53.415	35.5	7	13	7	0.00284118	0.0501931
91	RNC95218.1	335	DNA-directed RNA polymerase alpha subunit	37.025	204.42	26.9	7	13	7	0.00219662	0.038806
92	RNC95063.1	356	Nucleoside ABC transporter, periplasmic nucleoside-binding protein	38.543	323.31	27	7	13	7	0.00206704	0.0365169
93	RNC89167.1	357	periplasmic binding protein/LacI transcriptional regulator	37.878	62.699	26.6	8	13	8	0.00206125	0.0364146
94	RNC95262.1	363	Xylose ABC transporter, periplasmic xylose-binding protein XylF	37.6	190.44	20.1	5	13	5	0.00202718	0.0358127
95	RNC96937.1	422	Dihydrolipoamide succinyltransferase component (E2) of 2-oxoglutarate dehydrogenase complex	44.78	96.483	22.3	8	13	8	0.00174376	0.0308057
96	RNC93778.1	428	O-acetylhomoserine sulfhydrylase	45.897	323.31	29	8	13	8	0.00171931	0.0303738
97	RNC95741.1	643	Acetyl-coenzyme A synthetase	69.894	59.098	16.5	8	13	8	0.00114443	0.0202177
98	RNC91379.1	849	Translation initiation factor 2	91.575	151.29	14.8	10	13	10	0.000866745	0.0153121
99	RNC91226.1	128	Hypothetical protein	13.27	85.257	35.9	3	12	3	0.00530673	0.09375
100	RNC96371.1	144	Universal stress protein UspA and related nucleotide-binding proteins	15.086	252.51	55.6	6	12	6	0.00471709	0.0833333
101	RNC95322.1	168	Peptidyl-prolyl cis-trans isomerase	18.168	59.621	45.8	8	12	8	0.00404322	0.0714286
102	RNC93515.1	200	Superoxide dismutase [Fe]	22.398	114.79	32	7	12	7	0.00339631	0.06
103	RNC96998.1	249	Electron transfer flavoprotein, beta subunit	26.717	124.79	44.2	9	12	9	0.00272796	0.0481928
104	RNC95648.1	278	Universal stress protein UspA and related nucleotide-binding proteins	29.747	112.11	29.9	6	12	6	0.00244339	0.0431655
105	RNC89192.1	370	DegT/DnrJ/EryC1/StrS aminotransferase	41.083	56.751	22.2	7	12	7	0.00183584	0.0324324
106	RNC91363.1	372	DNA polymerase III beta subunit	40.338	105.32	31.7	8	12	8	0.00182597	0.0322581
107	RNC95690.1	380	Spermidine/putrescine-binding periplasmic protein	41.437	43.779	19.2	5	12	5	0.00178753	0.0315789
108	RNC96521.1	466	Adenosylhomocysteinase	51.075	189.77	14.6	6	12	4	0.00145764	0.0257511
109	RNC91376.1	476	Aldehyde dehydrogenase	50.889	181.63	26.5	9	12	9	0.00142702	0.0252101
110	RNC94946.1	596	Gamma-glutamyltranspeptidase	62.087	172.92	17.6	7	12	7	0.0011397	0.0201342
111	RNC96983.1	955	Protein export cytoplasm protein SecA ATPase RNA helicase	106.51	141.49	16.8	12	12	12	0.000711268	0.0125654
112	RNC96826.1	1171	Pyruvate carboxylase	128.19	160.01	10	8	12	8	0.000580069	0.0102477
113	RNC91211.1	76	Hypothetical protein	8.3495	37.109	46.1	5	11	5	0.00819285	0.144737
114	RNC94964.1	112	Nitrogen regulatory protein P-II	12.245	41.743	50.9	6	11	6	0.00555943	0.0982143
115	RNC95343.1	117	Uncharacterized monothiol glutaredoxin ycf64-like	12.899	42.101	54.7	6	11	6	0.00532185	0.0940171
116	RNC95130.1	123	Phasin family protein	13.327	61.97	65	7	11	7	0.00506225	0.0894309
117	RNC91437.1	212	Hypothetical protein	23.201	68.774	38.7	5	11	5	0.00293706	0.0518868
118	RNC95655.1	256	3-oxoacyl-[acyl-carrier protein] reductase	26.16	85.608	32	5	11	5	0.00243225	0.0429688
119	RNC95092.1	281	SSU ribosomal protein S2p (SAe)	30.402	76.242	32	7	11	7	0.00221586	0.0391459
120	RNC96737.1	291	ATP synthase gamma chain	31.674	63.08	34	9	11	9	0.00213971	0.0378007
121	RNC96064.1	346	Nucleoside ABC transporter, periplasmic nucleoside-binding protein	36.551	162.92	14.5	4	11	4	0.00179958	0.0317919
122	RNC95691.1	378	Putrescine transport ATP-binding protein PotA	41.418	256.85	25.7	7	11	7	0.00164724	0.0291005
123	RNC96010.1	445	Various polyols ABC transporter, periplasmic substrate-binding protein	48.808	83.341	16.6	6	11	6	0.00139923	0.0247191
124	RNC95034.1	465	Dihydrolipoamide acetyltransferase component of pyruvate dehydrogenase complex	47.619	109.31	23.7	8	11	8	0.00133905	0.0236559
125	RNC96938.1	469	Dihydrolipoamide dehydrogenase of 2-oxoglutarate dehydrogenase	48.738	94.126	21.7	9	11	9	0.00132763	0.0234542
126	RNC95035.1	482	Dihydrolipoamide dehydrogenase of pyruvate dehydrogenase complex	51.312	82.103	16.8	7	11	7	0.00129182	0.0228216
127	RNC90675.1	498	Glycerol kinase	53.974	167.53	29.3	10	11	10	0.00125031	0.0220884
128	RNC95650.1	507	ABC transporter ATP-binding protein	54.829	59.018	20.9	8	11	8	0.00122812	0.0216963
129	RNC93690.1	539	Cytosol aminopeptidase PepA	56.227	178.73	23.2	8	11	8	0.00115521	0.0204082
130	RNC91380.1	548	Transcription termination protein NusA	60.585	67.289	19.2	8	11	8	0.00113623	0.020073
131	RNC93712.1	599	Aspartyl-tRNA synthetase	66.924	68.932	18.9	9	11	9	0.00103949	0.0183639
132	RNC96474.1	603	Acyl-CoA dehydrogenase	66.124	77.456	16.7	8	11	8	0.0010326	0.0182421
133	RNC95018.1	631	Peptidyl-prolyl cis-trans isomerase PpiD	67.782	323.31	21.1	8	11	8	0.000986777	0.0174326
134	RNC96813.1	633	Uncharacterized protein EC-HemY, likely associated with heme metabolism based on gene clustering with hemC, hemD in Proteobacteria (unrelated to HemY-type PPO in GramPositives)	67.573	100.28	17.7	8	11	8	0.000983659	0.0173776
135	RNC95803.1	719	Nucleotidase	75.508	37.805	7.6	4	11	4	0.000866003	0.015299
136	RNC90688.1	726	Methylmalonyl-CoA mutase	78.956	148.52	16.8	10	11	10	0.000857653	0.0151515
137	RNC97103.1	739	Malate synthase G	81.512	64.253	16.2	9	11	9	0.000842566	0.014885
138	RNC95747.1	752	Transketolase	80.235	56.094	10.6	8	11	8	0.000828	0.0146277
139	RNC95165.1	1161	Indolepyruvate ferredoxin oxidoreductase, alpha and beta subunits	126.92	54.856	7.7	8	11	8	0.00053631	0.00947459
140	RNC93782.1	91	DNA-binding protein HU-beta	9.1613	19.979	28.6	3	10	3	0.00622034	0.10989
141	RNC91177.1	189	LemA protein	20.861	134.96	40.2	6	10	6	0.00299498	0.0529101
142	RNC96957.1	240	Acetoacetyl-CoA reductase	25.456	78.562	23.8	5	10	5	0.00235855	0.0416667
143	RNC95904.1	247	3-oxoacyl-[acyl-carrier protein] reductase	25.395	44.439	27.1	6	10	6	0.00229171	0.0404858
144	RNC91299.1	286	Hypothetical protein	32.025	37.817	17.5	5	10	5	0.0019792	0.034965
145	RNC95453.1	304	Protease modulator HflC	34.808	42.471	24	6	10	6	0.00186201	0.0328947
146	RNC94711.1	314	Cobalamin B12-binding	33.748	46.602	29.6	6	10	6	0.00180271	0.0318471
147	RNC90612.1	366	Mg protoporphyrin IX monomethyl ester oxidative cyclase (aerobic)	42.678	58.783	28.4	9	10	9	0.00154659	0.0273224
148	RNC96683.1	369	Biosynthetic Aromatic amino acid aminotransferase beta	39.336	68.438	32.5	8	10	8	0.00153401	0.0271003
149	RNC95275.1	374	Nucleoside ABC transporter, permease protein 1	41.159	107.72	20.1	5	10	5	0.00151351	0.026738
150	RNC96755.1	387	TRAP-type C4-dicarboxylate transport system, periplasmic component	42.682	43.832	14.7	6	10	6	0.00146266	0.0258398
151	RNC95164.1	387	Isovaleryl-CoA dehydrogenase	41.794	56.204	17.6	6	10	6	0.00146266	0.0258398
152	RNC94905.1	391	Oxidoreductase, Gfo/Idh/MocA family	42.193	47.524	16.6	7	10	7	0.0014477	0.0255754
153	RNC95515.1	406	Glycosyltransferase	46.043	80.985	24.9	8	10	8	0.00139421	0.0246305
154	RNC91528.1	460	Leucyl aminopeptidase family protein	48.197	46.22	19.6	6	10	6	0.00123055	0.0217391
155	RNC95795.1	479	Pyruvate kinase	51.171	62.589	28.8	9	10	9	0.00118174	0.0208768
156	RNC94775.1	493	Aldehyde dehydrogenase B	52.126	59.56	13.6	6	10	6	0.00114818	0.020284
157	RNC95340.1	517	Methylcrotonyl-CoA carboxylase carboxyl transferase subunit	54.941	66.357	24.2	9	10	9	0.00109488	0.0193424
158	RNC94971.1	556	Isocitrate lyase	61.433	104.14	13.5	6	10	6	0.00101808	0.0179856
159	RNC95989.1	558	Hypothetical protein	59.77	82.095	17.6	7	10	7	0.00101443	0.0179211
160	RNC95643.1	580	Acetyl-coenzyme A synthetase	63.369	74.277	14.5	7	10	7	0.00097595	0.0172414
161	RNC91312.1	601	Long-chain-fatty-acid--CoA ligase	65.878	78.631	19.5	9	10	9	0.000941849	0.0166389
162	RNC96507.1	866	Oligopeptide/dipeptide ABC transporter, ATP-binding protein	94.524	148	13	9	10	9	0.000653639	0.0115473
163	RNC96081.1	1582	Glutamate synthase [NADPH] large chain	173.52	60.55	7.2	9	10	9	0.000357807	0.00632111
164	RNC95231.1	103	LSU ribosomal protein L24p (L26e)	11.163	72.504	45.6	4	9	4	0.00494608	0.0873786
165	RNC96526.1	124	Thioredoxin	13.303	175.58	46	4	9	4	0.00410844	0.0725806
166	RNC96453.1	163	Carbon monoxide dehydrogenase G protein	17.27	233.88	41.1	5	9	5	0.00312544	0.0552147
167	RNC96452.1	175	Carbon monoxide dehydrogenase small chain	18.595	31.464	24.6	4	9	4	0.00291112	0.0514286
168	RNC93465.1	181	Transcription elongation factor GreA	19.744	38.352	32	5	9	5	0.00281462	0.0497238
169	RNC95089.1	185	Ribosome recycling factor	20.524	67.485	27.6	5	9	5	0.00275376	0.0486486
170	RNC96450.1	265	Carbon monoxide dehydrogenase medium chain	26.61	77.623	21.5	4	9	4	0.00192244	0.0339623
171	RNC91144.1	291	Cytochrome c oxidase polypeptide II	32.523	50.134	26.8	7	9	7	0.00175067	0.0309278
172	RNC89163.1	333	Dihydroxyacetone kinase, ATP-dependent	35.267	85.733	17.1	5	9	5	0.00152987	0.027027
173	RNC95910.1	338	putative lipoprotein	34.827	141.07	16	3	9	3	0.00150724	0.0266272
174	RNC95032.1	348	Pyruvate dehydrogenase E1 component alpha subunit	38.159	44.903	22.4	7	9	7	0.00146393	0.0258621
175	RNC95743.1	351	Fructose-bisphosphate aldolase class I	37.737	106.93	25.9	8	9	8	0.00145141	0.025641
176	RNC96406.1	363	Putrescine ABC transporter putrescine-binding protein PotF	39.96	96.296	27.8	7	9	7	0.00140343	0.0247934
177	RNC93575.1	369	S-(hydroxymethyl)glutathione dehydrogenase	39.38	39.148	17.6	6	9	6	0.00138061	0.0243902
178	RNC91316.1	372	Alpha-glucoside transport ATP-binding protein AglK	39.906	32.356	13.7	4	9	3	0.00136948	0.0241935
179	RNC91462.1	385	Isovaleryl-CoA dehydrogenase	42.573	88.69	19.7	6	9	6	0.00132324	0.0233766
180	RNC96476.1	402	3-ketoacyl-CoA thiolase	42.599	129.78	22.4	6	9	6	0.00126728	0.0223881
181	RNC94725.1	417	Zn-dependent hydrolase	45.274	61.37	20.4	7	9	7	0.00122169	0.0215827
182	RNC94990.1	432	Cell division trigger factor	47.829	57.277	22.5	8	9	8	0.00117927	0.0208333
183	RNC96583.1	437	Thymidine phosphorylase	45.324	58.882	19.7	6	9	6	0.00116578	0.020595
184	RNC96708.1	470	3-isopropylmalate dehydratase large subunit	50.988	50.636	13.8	5	9	5	0.00108393	0.0191489
185	RNC93946.1	509	Type I secretion outer membrane protein, TolC precursor	54.215	51.844	18.5	8	9	8	0.00100088	0.0176817
186	RNC90645.1	522	Dipeptide-binding ABC transporter, periplasmic substrate-binding component	57.198	51.68	13.4	6	9	6	0.00097595	0.0172414
187	RNC94911.1	541	Dihydroxyacetone kinase, ATP-dependent	55.239	64.562	15.9	7	9	7	0.000941675	0.0166359
188	RNC95697.1	552	D-3-phosphoglycerate dehydrogenase	58.964	156.11	14.3	6	9	6	0.000922909	0.0163043
189	RNC95991.1	1195	Hypothetical protein	126.61	66.914	10	8	9	8	0.000426315	0.00753138
190	RNC91134.1	162	Peroxiredoxin	16.957	172.25	36.4	4	8	4	0.00279531	0.0493827
191	RNC96436.1	165	Copper metallochaperone, bacterial analog of Cox17 protein	17.468	35.734	37.6	5	8	5	0.00274449	0.0484848
192	RNC97066.1	173	YbjN domain-containing protein	19.038	193.1	28.9	3	8	3	0.00261758	0.0462428
193	RNC96581.1	209	Uracil phosphoribosyltransferase	22.912	75.896	35.4	5	8	5	0.0021667	0.0382775
194	RNC96553.1	213	Phosphoglycerate mutase	23.572	57.387	40.8	7	8	7	0.00212601	0.0375587
195	RNC95255.1	233	LSU ribosomal protein L1p (L10Ae)	24.036	116.32	23.2	5	8	4	0.00194352	0.0343348
196	RNC96953.1	243	Thiamin ABC transporter, ATPase component / Thiamine transport ATP-binding protein thiQ	25.511	37.82	30.9	6	8	6	0.00186354	0.0329218
197	RNC96925.1	260	Hypothetical protein	28.908	48.813	28.1	7	8	7	0.0017417	0.0307692
198	RNC96062.1	264	Phosphoribosyl transferase domain protein	28.435	101.03	30.3	7	8	7	0.00171531	0.030303
199	RNC91271.1	264	DNA-directed RNA polymerase specialized sigma subunit, sigma24-like	28.394	46.342	31.1	7	8	7	0.00171531	0.030303
200	RNC96655.1	275	Membrane-bound lytic murein transglycosylase B precursor	29.465	46.998	26.2	6	8	6	0.00164669	0.0290909
201	RNC91534.1	279	LSU ribosomal protein L21p / domain of unknown function	27.462	158.54	34.4	6	8	6	0.00162309	0.0286738
202	RNC96434.1	307	Ribosomal protein S6 glutaminyl transferase	33.293	37.749	17.9	5	8	5	0.00147505	0.0260586
203	RNC96999.1	309	Electron transfer flavoprotein, alpha subunit	31.535	114.28	21.7	4	8	4	0.0014655	0.02589
204	RNC89194.1	326	Pyruvate dehydrogenase E1 component beta subunit	35.11	33.132	19	5	8	5	0.00138908	0.0245399
205	RNC94781.1	327	TRAP transporter solute receptor, TAXI family precursor	34.213	29.872	16.5	4	8	4	0.00138483	0.0244648
206	RNC89159.1	327	Ribose ABC transport system, periplasmic ribose-binding protein RbsB	34.864	92.928	18.3	3	8	3	0.00138483	0.0244648
207	RNC94693.1	330	Photosynthetic reaction center M subunit	37.259	24.673	15.2	3	8	3	0.00137225	0.0242424
208	RNC90649.1	330	Oligopeptide transport ATP-binding protein OppF	36.476	35.624	17.9	5	8	5	0.00137225	0.0242424
209	RNC96513.1	331	NAD-dependent epimerase/dehydratase	36.308	41.097	21.1	5	8	5	0.0013681	0.0241692
210	RNC94910.1	333	Dihydroxyacetone ABC transport system, ATP-binding protein	35.969	31.696	18.9	5	8	5	0.00135988	0.024024
211	RNC95017.1	338	Anthranilate phosphoribosyltransferase	34.358	41.082	22.5	6	8	6	0.00133977	0.0236686
212	RNC90698.1	392	Oligopeptide ABC transporter, periplasmic oligopeptide-binding protein OppA	44.428	74.235	24	7	8	7	0.00115521	0.0204082
213	RNC94015.1	398	Cysteine synthase B	42.95	76.295	18.8	6	8	6	0.00113779	0.0201005
214	RNC94976.1	422	Saccharopine dehydrogenase	45.616	40.959	14.2	5	8	5	0.00107308	0.0189573
215	RNC91383.1	424	S-adenosylmethionine synthetase	46.016	54.725	17	7	8	7	0.00106802	0.0188679
216	RNC94755.1	424	5-methylthioribose kinase	46.691	61.277	23.1	7	8	7	0.00106802	0.0188679
217	RNC93781.1	428	ATP-dependent Clp protease ATP-binding subunit ClpX	46.908	17.153	12.6	5	8	3	0.00105804	0.0186916
218	RNC91359.1	431	Phosphopentomutase	45.308	55.947	21.3	7	8	7	0.00105067	0.0185615
219	RNC96077.1	440	TolB protein precursor, periplasmic protein involved in the tonb-independent uptake of group A colicins	48.369	76.75	18.4	6	8	6	0.00102918	0.0181818
220	RNC95211.1	473	Seryl-tRNA synthetase	52.732	32.882	15	6	8	5	0.00095738	0.0169133
221	RNC94793.1	483	Benzoyl-CoA oxygenase component B	55.014	52.033	18.6	6	8	6	0.000937559	0.0165631
222	RNC97045.1	492	4-hydroxyphenylacetate 3-monooxygenase	55.217	61.222	15.9	6	8	6	0.000920408	0.0162602
223	RNC93508.1	503	Phosphoglucosamine mutase	54.731	51.234	17.9	6	8	6	0.00090028	0.0159046
224	RNC96029.1	505	HtrA protease/chaperone protein	52.348	37.771	8.7	4	8	4	0.000896715	0.0158416
225	RNC90639.1	519	Type cbb3 cytochrome oxidase biogenesis protein CcoG, involved in Cu oxidation	57.712	25.316	9.1	4	8	4	0.000872526	0.0154143
226	RNC91293.1	520	GMP synthase [glutamine-hydrolyzing]	56.525	35.071	11.3	5	8	5	0.000870848	0.0153846
227	RNC97099.1	531	Predicted nucleoside ABC transporter, ATP-binding component	57.778	110.98	20.9	8	8	8	0.000852808	0.0150659
228	RNC95021.1	542	CTP synthase	59.629	42.782	12	6	8	5	0.0008355	0.0147601
229	RNC90664.1	570	Urease alpha subunit	60.575	93.993	12.6	5	8	5	0.000794458	0.0140351
230	RNC90685.1	591	Acetate permease ActP (cation/acetate symporter)	62.973	47.94	8.5	4	8	4	0.000766228	0.0135364
231	RNC91466.1	642	Chaperone protein DnaK	68.87	30.375	12	6	8	4	0.00070536	0.0124611
232	RNC95480.1	708	NAD-dependent DNA ligase LigA	77.047	89.327	13.6	8	8	8	0.000639606	0.0112994
233	RNC93484.1	773	Xanthine dehydrogenase, molybdenum binding subunit	82.698	57.418	12.3	7	8	7	0.000585823	0.0103493
234	RNC94944.1	861	Sensory Transduction Protein Kinase	92.275	49.325	10.7	7	8	7	0.000525948	0.00929152
235	RNC95347.1	894	Alanyl-tRNA synthetase	96.426	49.869	10.4	7	8	7	0.000506533	0.00894855
236	RNC96607.1	974	DNA polymerase I	106.27	85.414	7.5	6	8	6	0.000464929	0.00821355
237	RNC96361.1	1000	Isoleucyl-tRNA synthetase	113.25	52.536	8.7	8	8	8	0.000452841	0.008
238	RNC95024.1	69	Cold shock protein CspA	7.3561	24.549	30.4	2	7	2	0.00574255	0.101449
239	RNC95253.1	126	LSU ribosomal protein L7/L12 (P1/P2)	12.958	39.401	36.5	6	7	6	0.00314473	0.0555556
240	RNC95246.1	156	SSU ribosomal protein S7p (S5e)	17.798	139.36	39.1	4	7	4	0.00253997	0.0448718
241	RNC95334.1	156	Hypothetical protein	16.884	198.08	35.3	4	7	4	0.00253997	0.0448718
242	RNC90765.1	173	Phage tail protein	18.211	97.387	29.5	3	7	3	0.00229038	0.0404624
243	RNC95230.1	187	LSU ribosomal protein L5p (L11e)	21.222	37.449	27.8	5	7	5	0.00211891	0.0374332
244	RNC96732.1	217	Fructose-6-phosphate aldolase	23.168	59.816	22.1	4	7	4	0.00182597	0.0322581
245	RNC89165.1	217	Outer membrane lipoprotein omp16 precursor	22.45	144.35	39.6	6	7	6	0.00182597	0.0322581
246	RNC95843.1	231	Tellurite resistance TerB family protein	24.209	240.13	26	4	7	4	0.00171531	0.030303
247	RNC91122.1	249	Protein of unknown function DUF541	25.889	36.924	27.7	5	7	5	0.00159131	0.0281124
248	RNC96714.1	261	Amino acid ABC transporter, periplasmic amino acid-binding protein	28.092	33.698	18.8	3	7	3	0.00151814	0.0268199
249	RNC94943.1	268	Procollagen, type VI, alpha 3	28.143	40.774	29.1	5	7	5	0.00147849	0.0261194
250	RNC91325.1	284	2,3,4,5-tetrahydropyridine-2,6-dicarboxylate N-succinyltransferase	30.268	81.506	19.7	5	7	5	0.0013952	0.0246479
251	RNC96934.1	306	Succinyl-CoA ligase [ADP-forming] alpha chain	31.561	173.96	21.2	5	7	5	0.00129489	0.0228758
252	RNC96497.1	309	Polyphosphate kinase 2	35.947	39.668	19.4	6	7	6	0.00128232	0.0226537
253	RNC96982.1	333	Peptidyl-prolyl cis-trans isomerase PpiC	36.45	116.18	21.9	5	7	5	0.0011899	0.021021
254	RNC95593.1	335	ATPase, MoxR family	36.104	89.001	24.8	6	7	6	0.00118279	0.0208955
255	RNC89179.1	338	Fumarylacetoacetase	36.074	47.442	24.6	6	7	6	0.0011723	0.0207101
256	RNC91203.1	341	NAD-dependent epimerase/dehydratase family protein	37.106	27.927	16.1	4	7	4	0.00116198	0.0205279
257	RNC94903.1	352	Inosose isomerase	39.036	50.752	14.5	5	7	5	0.00112567	0.0198864
258	RNC96707.1	382	Scaffold protein for [4Fe-4S] cluster assembly ApbC, MRP-like	39.755	40.294	19.1	6	7	6	0.00103727	0.0183246
259	RNC94844.1	396	Serine--glyoxylate aminotransferase	42.046	40.042	19.2	5	7	5	0.0010006	0.0176768
260	RNC93786.1	396	NADH-ubiquinone oxidoreductase chain D	44.869	65.333	14.6	5	7	5	0.0010006	0.0176768
261	RNC95522.1	400	Aspartate aminotransferase	43.126	76.206	15	4	7	4	0.00099059	0.0175
262	RNC95318.1	421	2-octaprenyl-6-methoxyphenol hydroxylase	45.183	84.476	15.2	5	7	5	0.000941178	0.0166271
263	RNC97114.1	427	Argininosuccinate synthase	47.127	78.881	19.7	6	7	6	0.000927953	0.0163934
264	RNC94732.1	449	Pyridine nucleotide-disulphide oxidoreductase associated with reductive pyrimidine catabolism	47.827	59.321	18.9	6	7	6	0.000882485	0.0155902
265	RNC93751.1	454	Serine hydroxymethyltransferase	48.164	33.477	11.2	4	7	3	0.000872766	0.0154185
266	RNC94869.1	462	Choline-sulfatase	52.017	35.726	13.2	5	7	5	0.000857653	0.0151515
267	RNC89185.1	473	UDP-glucose dehydrogenase	52.129	38.249	12.7	6	7	6	0.000837708	0.0147992
268	RNC94870.1	476	Ketoglutarate semialdehyde dehydrogenase	50.888	67.266	12	7	7	7	0.000832428	0.0147059
269	RNC96415.1	477	Protein containing domains DUF404, DUF407	52.427	49.495	14.3	6	7	6	0.000830683	0.0146751
270	RNC95902.1	526	ABC transporter substrate-binding protein (periplasmic)	57.341	40.989	11.8	5	7	5	0.0007533	0.013308
271	RNC95316.1	529	Methionyl-tRNA synthetase	59.495	106.7	14.2	6	7	6	0.000749028	0.0132325
272	RNC91189.1	601	TPR domain protein	65.3	51.91	11	7	7	7	0.000659294	0.0116473
273	RNC96401.1	629	Acetoacetyl-CoA synthetase	68.525	59.972	10	5	7	5	0.000629946	0.0111288
274	RNC95777.1	660	Cell division protein FtsH	71.936	19.648	8.3	5	7	3	0.000600357	0.0106061
275	RNC91175.1	721	Glycyl-tRNA synthetase beta chain	78.992	35.728	8.9	5	7	5	0.000549564	0.00970874
276	RNC96543.1	801	Phenylalanyl-tRNA synthetase beta chain	84.531	47.094	10.2	6	7	6	0.000494676	0.00873908
277	RNC94974.1	859	Protein-export membrane protein SecD (TC 3.A.5.1.1) / Protein-export membrane protein SecF (TC 3.A.5.1.1)	92.391	68.383	10.6	6	7	6	0.000461276	0.00814901
278	RNC93905.1	947	Glycine dehydrogenase [decarboxylating] (glycine cleavage system P protein)	102.55	48.364	9.9	7	7	7	0.000418412	0.00739176
279	RNC96414.1	140	Universal stress protein	14.678	24.963	32.9	3	6	3	0.00242593	0.0428571
280	RNC95653.1	141	Hypothetical protein	15.823	34.214	24.8	3	6	3	0.00240873	0.0425532
281	RNC95108.1	157	Thioredoxin-dependent thiol peroxidase	16.835	60.689	32.5	4	6	4	0.00216325	0.0382166
282	RNC95337.1	157	CBS domain protein	17.191	42.638	29.9	4	6	4	0.00216325	0.0382166
283	RNC96059.1	160	Cupin domain-containing protein	17.091	21.82	25	3	6	3	0.00212269	0.0375
284	RNC95011.1	171	Single-stranded DNA-binding protein	18.761	106.25	29.2	4	6	4	0.00198614	0.0350877
285	RNC96641.1	173	Protein export cytoplasm chaperone protein (SecB, maintains protein to be exported in unfolded state)	19.102	75.175	31.8	4	6	4	0.00196318	0.0346821
286	RNC95767.1	177	NAD(P)H oxidoreductase YRKL	19.895	28.057	31.1	4	6	4	0.00191882	0.0338983
287	RNC90713.1	180	Probable glutathione S-transferase-related transmembrane protein	20.284	39.572	37.2	5	6	5	0.00188684	0.0333333
288	RNC96399.1	181	Phasin	19.478	48.607	23.2	4	6	4	0.00187641	0.0331492
289	RNC96715.1	181	LSU ribosomal protein L19p	19.817	31.799	22.1	4	6	4	0.00187641	0.0331492
290	RNC93672.1	194	SSU ribosomal protein S6p	21.783	36.688	24.7	4	6	4	0.00175067	0.0309278
291	RNC90634.1	194	Hemerythrin domain-containing protein	21.181	119.67	40.2	5	6	5	0.00175067	0.0309278
292	RNC91342.1	199	Membrane c-type cytochrome	20.973	65.322	17.6	3	6	3	0.00170669	0.0301508
293	RNC94917.1	205	Hypothetical protein	21.815	61.106	23.9	5	6	5	0.00165674	0.0292683
294	RNC91400.1	210	2-dehydro-3-deoxyphosphogalactonate aldolase	21.061	43.239	32.9	4	6	4	0.00161729	0.0285714
295	RNC93669.1	211	LSU ribosomal protein L9p	22.817	29.713	27	4	6	4	0.00160962	0.028436
296	RNC96753.1	225	LSU ribosomal protein L21p	23.763	30.776	22.2	5	6	5	0.00150947	0.0266667
297	RNC95069.1	235	Invasion protein B, involved in pathogenesis	25.745	154.77	23.4	4	6	4	0.00144524	0.0255319
298	RNC97089.1	242	DNA-binding response regulator ChvI	27.304	36.183	18.6	4	6	4	0.00140343	0.0247934
299	RNC97108.1	246	Calcium-binding protein	26.943	42.395	21.5	4	6	4	0.00138061	0.0243902
300	RNC96686.1	254	Hydroxyacylglutathione hydrolase	27.475	33.059	22.4	4	6	4	0.00133713	0.023622
301	RNC91361.1	257	Enoyl-CoA hydratase	27.506	77.333	25.7	5	6	5	0.00132152	0.0233463
302	RNC96395.1	270	Hypothetical protein	29.081	32.077	23	4	6	4	0.00125789	0.0222222
303	RNC95093.1	273	ATP/GTP-binding site motif A	29.984	44.905	22	4	6	4	0.00124407	0.021978
304	RNC96701.1	276	Porin family protein	29.116	29.613	16.3	5	6	5	0.00123055	0.0217391
305	RNC91463.1	301	Acetylglutamate kinase	31.25	30.459	15.3	4	6	4	0.00112834	0.0199336
306	RNC90655.1	330	Hydroxymethylpyrimidine ABC transporter, substrate-binding component	36.013	144.34	18.2	3	6	3	0.00102918	0.0181818
307	RNC95289.1	334	Ornithine cyclodeaminase	35.301	35.803	16.8	4	6	4	0.00101686	0.0179641
308	RNC95766.1	346	Holliday junction DNA helicase RuvB	37.511	41.148	24	6	6	6	0.000981592	0.017341
309	RNC95566.1	383	Xaa-Pro aminopeptidase	41.971	70.884	15.9	5	6	5	0.000886764	0.0156658
310	RNC97143.1	388	Ribose ABC transporter, periplasmic ribose-binding protein RbsB	41.292	28.999	9.3	3	6	3	0.000875337	0.0154639
311	RNC96697.1	415	Macrolide-specific efflux protein MacA	44.532	51.573	14.5	5	6	5	0.000818387	0.0144578
312	RNC94761.1	428	Maltose/maltodextrin ABC transporter, substrate binding periplasmic protein MalE	45.774	323.31	11	3	6	3	0.00079353	0.0140187
313	RNC94722.1	434	Xylose isomerase	48.715	26.654	10.4	4	6	4	0.000782559	0.0138249
314	RNC93999.1	435	NADH-ubiquinone oxidoreductase chain F	47.946	37.156	15.4	6	6	4	0.00078076	0.0137931
315	RNC95552.1	435	hypothetical protein	48.939	58.294	10.1	4	6	4	0.00078076	0.0137931
316	RNC95583.1	437	Ubiquinol--cytochrome c reductase, cytochrome B subunit	48.838	44.443	9.4	4	6	4	0.000777187	0.01373
317	RNC96447.1	440	FAD-dependent pyridine nucleotide-disulphide oxidoreductase	47.935	43.055	12.7	4	6	4	0.000771888	0.0136364
318	RNC90643.1	443	Omega-amino acid--pyruvate aminotransferase	48.186	31.652	10.6	4	6	4	0.000766661	0.013544
319	RNC94920.1	459	2-keto-3-deoxy-D-arabino-heptulosonate-7-phosphate synthase II	51.019	29.218	10.9	4	6	4	0.000739936	0.0130719
320	RNC94716.1	461	Phosphate acetyltransferase	48.841	42.487	13.9	6	6	6	0.000736726	0.0130152
321	RNC96407.1	463	Glutamine synthetase family protein	50.612	40.846	13	6	6	6	0.000733544	0.012959
322	RNC95834.1	466	NAD(P) transhydrogenase subunit beta	48.046	38.243	12.9	4	6	4	0.000728821	0.0128755
323	RNC90623.1	478	Regulator of carotenoid biosynthesis; Transcriptional regulator, PpsR	52.674	61.285	14.9	5	6	5	0.000710524	0.0125523
324	RNC91519.1	506	Xylulose kinase	53.475	42.865	12.8	5	6	5	0.000671207	0.0118577
325	RNC96572.1	531	Peptide chain release factor 3	58.55	32.548	10	4	6	4	0.000639606	0.0112994
326	RNC95867.1	555	Urocanate hydratase	60.628	85.129	9.7	4	6	4	0.000611947	0.0108108
327	RNC91526.1	556	Alpha-glucosidase	63.623	47.559	18	6	6	6	0.000610847	0.0107914
328	RNC93594.1	575	Dipeptide-binding ABC transporter, periplasmic substrate-binding component	61.866	45.306	12.5	6	6	6	0.000590662	0.0104348
329	RNC95162.1	655	Methylcrotonyl-CoA carboxylase biotin-containing subunit	68.637	30.734	7	4	6	4	0.00051852	0.00916031
330	RNC93614.1	656	Outer membrane protein assembly factor YaeT precursor	69.027	53.939	11.4	6	6	6	0.00051773	0.00914634
331	RNC96912.1	681	Dipeptidyl carboxypeptidase Dcp	74.714	43.969	12.6	6	6	6	0.000498723	0.00881057
332	RNC93758.1	711	Pyrophosphate-energized proton pump	72.663	31.027	4.9	5	6	5	0.00047768	0.00843882
333	RNC93977.1	787	2-acylglycerophosphoethanolamine acyltransferase	85.011	47.457	7	5	6	5	0.000431551	0.00762389
334	RNC93998.1	809	ATP-dependent protease La	89.592	49.612	9.1	6	6	6	0.000419815	0.00741656
335	RNC90751.1	862	Sarcosine oxidase alpha subunit	95.91	45.201	9.4	6	6	6	0.000394003	0.00696056
336	RNC96411.1	959	Type II restriction enzyme, methylase subunit YeeA	109.69	29.655	5	5	6	5	0.000354151	0.00625652
337	RNC95826.1	1003	Sarcosine oxidase alpha subunit	107.55	33.611	7	5	6	5	0.000338615	0.00598205
338	RNC90768.1	3488	Hypothetical protein	338.69	168.08	2.5	5	6	5	9.73712e-05	0.00172018
339	RNC95438.1	294	Ketol-acid reductoisomerase	36.941	23.989	10.3	4	5	4	0.000962672	0.0170068
340	RNC97079.1	71	Cold shock protein CspA	7.5854	17.168	29.6	2	5	2	0.00398628	0.0704225
341	RNC95314.1	80	Hypothetical protein	9.4916	20.433	45	3	5	3	0.00353782	0.0625
342	RNC95240.1	97	LSU ribosomal protein L23p (L23Ae)	10.608	44.069	40.2	3	5	3	0.00291779	0.0515464
343	RNC95945.1	128	Hypothetical protein	13.889	69.365	29.7	3	5	3	0.00221114	0.0390625
344	RNC93667.1	138	Nuclear transport factor 2 family protein	15.343	20.187	24.6	3	5	3	0.00205091	0.0362319
345	RNC95649.1	139	CBS domain protein	15.062	93.617	31.7	3	5	3	0.00203616	0.0359712
346	RNC94710.1	144	Cytochrome c family protein	15.465	18.068	18.8	3	5	3	0.00196546	0.0347222
347	RNC97077.1	152	Hypothetical protein	16.332	21.069	25	3	5	3	0.00186201	0.0328947
348	RNC96928.1	153	SSU ribosomal protein S16p	16.981	20.515	20.3	3	5	3	0.00184984	0.0326797
349	RNC91195.1	160	ATP synthase F0 sector subunit b	17.993	25.179	25	3	5	3	0.00176891	0.03125
350	RNC95774.1	162	Outer membrane lipoprotein omp16 precursor	17.254	13.798	17.3	2	5	2	0.00174707	0.0308642
351	RNC91369.1	168	3-hydroxyacyl-[acyl-carrier-protein] dehydratase, FabA form	18.595	24.634	19	3	5	3	0.00168468	0.0297619
352	RNC95465.1	169	Thioesterase	18.537	23.479	25.4	4	5	4	0.00167471	0.0295858
353	RNC90767.1	172	Phage tail protein	18.31	85.951	15.1	2	5	2	0.0016455	0.0290698
354	RNC95254.1	186	LSU ribosomal protein L10p (P0)	19.669	21.966	19.9	3	5	3	0.00152164	0.0268817
355	RNC95225.1	192	SSU ribosomal protein S5p (S2e)	21.029	197.38	24	4	5	4	0.00147409	0.0260417
356	RNC93621.1	196	NYN domain-containing protein	22.398	22.52	16.8	4	5	4	0.00144401	0.0255102
357	RNC96932.1	203	Hypothetical protein	21.065	36.994	30	5	5	5	0.00139421	0.0246305
358	RNC97154.1	204	Polyhydroxyalkanoate synthesis repressor PhaR	22.68	154.12	25	3	5	3	0.00138738	0.0245098
359	RNC95198.1	205	SSU ribosomal protein S4p (S9e)	23.439	26.847	18	3	5	3	0.00138061	0.0243902
360	RNC95241.1	206	LSU ribosomal protein L4p (L1e)	21.999	36.041	10.7	2	5	2	0.00137391	0.0242718
361	RNC95647.1	209	Small heat shock protein	23.357	29.24	15.3	3	5	3	0.00135419	0.0239234
362	RNC93931.1	220	Acyl-CoA dehydrogenase	24.498	19.808	15.9	3	5	3	0.00128648	0.0227273
363	RNC96858.1	223	ATP-dependent protease, similar to the N-terminal domain of Lon protease	24.337	21.371	16.1	3	5	3	0.00126917	0.0224215
364	RNC95242.1	238	LSU ribosomal protein L3p (L3e)	25.072	88.087	20.2	4	5	4	0.00118918	0.0210084
365	RNC93627.1	250	Signal peptidase I	27.726	65.872	30.4	5	5	5	0.0011321	0.02
366	RNC93837.1	251	Protein-disulfide isomerase	27.552	24.025	10.4	3	5	3	0.00112759	0.0199203
367	RNC91158.1	270	Enoyl-[acyl-carrier-protein] reductase [NADH]	29.25	19.594	14.8	4	5	3	0.00104824	0.0185185
368	RNC97156.1	279	Carbon-nitrogen hydrolase	30.159	25.869	18.3	4	5	4	0.00101443	0.0179211
369	RNC95615.1	281	2-hydroxyhepta-2,4-diene-1,7-dioate isomerase	29.878	52.509	22.8	4	5	4	0.00100721	0.0177936
370	RNC90638.1	291	Cytochrome c oxidase subunit CcoP	31.787	71.364	15.5	4	5	4	0.000972596	0.0171821
371	RNC95091.1	313	Translation elongation factor Ts	32.502	176.64	16	4	5	4	0.000904235	0.0159744
372	RNC95599.1	314	Hypothetical protein	34.171	88.916	13.1	3	5	3	0.000901355	0.0159236
373	RNC96706.1	318	Acetyl-coenzyme A carboxyl transferase alpha chain	34.737	34.934	20.1	5	5	5	0.000890018	0.0157233
374	RNC89174.1	324	Urea carboxylase and allophanate hydrolase 2 subunit 2	34.338	32.576	18.8	4	5	4	0.000873536	0.0154321
375	RNC95912.1	331	TRAP-type transport system, periplasmic component, predicted N-acetylneuraminate-binding protein	35.789	73.876	21.1	5	5	5	0.000855062	0.0151057
376	RNC91419.1	331	Alcohol dehydrogenase	34.199	104.17	16	4	5	4	0.000855062	0.0151057
377	RNC96857.1	334	Thioredoxin domain-containing protein EC-YbbN	35.054	46.312	15.9	4	5	4	0.000847382	0.0149701
378	RNC94700.1	334	Chlorophyllide reductase subunit BchX	35.501	28.92	13.5	4	5	4	0.000847382	0.0149701
379	RNC96843.1	340	TRAP-type C4-dicarboxylate transport system, periplasmic component	37.024	30.226	13.2	3	5	3	0.000832428	0.0147059
380	RNC90670.1	340	Hydroxymethylpyrimidine ABC transporter, substrate-binding component	36.723	16.07	7.4	2	5	2	0.000832428	0.0147059
381	RNC96580.1	346	Adenosine deaminase	37.48	34.045	16.8	5	5	5	0.000817993	0.0144509
382	RNC93882.1	350	Various polyols ABC transporter, ATP-binding component	38.344	30.163	15.1	4	5	4	0.000808644	0.0142857
383	RNC89193.1	351	Pyruvate dehydrogenase E1 component alpha subunit	36.828	41.166	18.2	4	5	4	0.000806341	0.014245
384	RNC94817.1	362	Glycerol-3-phosphate ABC transporter, ATP-binding protein GlpS	39.506	26.019	13.3	4	5	4	0.000781839	0.0138122
385	RNC95717.1	367	Hypothetical protein	41.688	33.747	15.5	5	5	5	0.000771187	0.013624
386	RNC96703.1	374	3-dehydroquinate synthase	39.27	32.426	17.6	4	5	4	0.000756753	0.013369
387	RNC94766.1	377	Methionine synthase II (Cobalamin-independent)	41.562	25.522	10.9	4	5	4	0.000750731	0.0132626
388	RNC95526.1	395	PQQ-dependent oxidoreductase, gdhB family	41.497	80.446	25.3	5	5	5	0.00071652	0.0126582
389	RNC93560.1	399	Cytochrome c heme lyase subunit CcmH	43.537	29.192	11	4	5	4	0.000709337	0.0125313
390	RNC95971.1	420	Agmatinase	45.567	36.373	8.1	4	5	4	0.00067387	0.0119048
391	RNC93605.1	431	Urea ABC transporter, urea binding protein urtA	46.854	50.373	11.8	4	5	4	0.000656672	0.0116009
392	RNC97038.1	431	ABC transporter substrate-binding protein	46.194	65.291	14.2	4	5	4	0.000656672	0.0116009
393	RNC96636.1	436	ATP-dependent hsl protease ATP-binding subunit HslU	48.134	51.721	13.8	5	5	5	0.000649141	0.0114679
394	RNC93885.1	442	Inner membrane ABC transporter permease protein YcjO	48.553	34.648	14.5	4	5	4	0.000640329	0.0113122
395	RNC96354.1	445	TldE protein, part of TldE/TldD proteolytic complex	46.444	34.388	14.8	4	5	4	0.000636013	0.011236
396	RNC94019.1	457	Aminomethyltransferase (glycine cleavage system T protein)	49.302	40.116	14.2	4	5	4	0.000619312	0.0109409
397	RNC94712.1	478	Uricase (urate oxidase)	53.534	30.153	10.7	4	5	4	0.000592104	0.0104603
398	RNC96387.1	479	DUF3422 family protein	52.794	33.093	9.6	4	5	4	0.000590868	0.0104384
399	RNC97064.1	480	Glycolate dehydrogenase	50.702	27.349	9.6	4	5	4	0.000589637	0.0104167
400	RNC96392.1	481	Glutamine synthetase family protein	53.189	129.14	9.8	3	5	3	0.000588411	0.010395
401	RNC94729.1	483	Dihydropyrimidinase	53.212	42.951	14.1	4	5	4	0.000585974	0.010352
402	RNC91509.1	492	Threonine synthase	53.228	37.847	12.2	5	5	5	0.000575255	0.0101626
403	RNC89160.1	498	Ribose ABC transport system, ATP-binding protein RbsA	52.664	32.612	12.4	5	5	5	0.000568324	0.0100402
404	RNC94007.1	499	Aspartyl-tRNA(Asn) amidotransferase subunit B	54.637	32.533	12	5	5	5	0.000567186	0.01002
405	RNC91303.1	500	IMP dehydrogenase	52.503	27.356	8.8	4	5	4	0.000566051	0.01
406	RNC96066.1	501	Dipeptide-binding ABC transporter, periplasmic substrate-binding component	54.986	58.215	8.6	4	5	4	0.000564921	0.00998004
407	RNC95637.1	504	Monooxygenase domain protein	56.405	33.173	8.5	4	5	4	0.000561559	0.00992063
408	RNC94790.1	517	Benzoate-CoA ligase	56.287	27.202	10.3	4	5	4	0.000547438	0.00967118
409	RNC96442.1	521	Glucose-6-phosphate 1-dehydrogenase	58.043	63.787	7.5	4	5	4	0.000543235	0.00959693
410	RNC95126.1	522	ATP-dependent RNA helicase Atu1833	57.514	28.736	10.7	4	5	4	0.000542195	0.00957854
411	RNC94959.1	526	Metallo-beta-lactamase family protein, RNA-specific	58.279	29.996	10.1	4	5	4	0.000538071	0.0095057
412	RNC95066.1	528	ABC transporter ATP-binding protein	56.248	34.976	12.7	4	5	4	0.000536033	0.0094697
413	RNC94818.1	534	Aerobic glycerol-3-phosphate dehydrogenase	59.518	72.056	12.2	5	5	5	0.00053001	0.0093633
414	RNC93458.1	541	ABC transporter, ATP-binding protein	60.05	27.429	9.1	4	5	4	0.000523153	0.00924214
415	RNC95516.1	574	Long-chain-fatty-acid--CoA ligase	62.859	26.46	7.7	4	5	4	0.000493076	0.0087108
416	RNC93965.1	575	Electron transfer flavoprotein-ubiquinone oxidoreductase	62.441	25.376	7.7	4	5	4	0.000492218	0.00869565
417	RNC95721.1	636	ATP-binding protein	70.47	50.421	11.2	5	5	5	0.000445009	0.00786164
418	RNC89183.1	658	UDP-N-acetylglucosamine 4,6-dehydratase	71.699	17.916	3.6	2	5	2	0.00043013	0.00759878
419	RNC94758.1	690	Bifunctional aldolase/short-chain dehydrogenase	72.453	36.815	8.6	5	5	5	0.000410182	0.00724638
420	RNC93987.1	742	Polyphosphate kinase	83.706	35.838	8	5	5	5	0.000381436	0.00673854
421	RNC93623.1	757	GTP pyrophosphokinase	83.824	83.793	7	4	5	4	0.000373878	0.00660502
422	RNC96654.1	872	Leucyl-tRNA synthetase	96.871	40.87	8.1	5	5	5	0.000324571	0.00573394
423	RNC93571.1	886	Membrane alanine aminopeptidase N	97.95	35.603	6.3	4	5	4	0.000319442	0.00564334
424	RNC93955.1	888	Pyruvate,phosphate dikinase	95.624	26.692	5.4	4	5	4	0.000318722	0.00563063
425	RNC94005.1	901	DNA topoisomerase I	97.935	28.924	5.3	4	5	4	0.000314124	0.00554939
426	RNC93948.1	953	Valyl-tRNA synthetase	106.59	57.273	7.1	5	5	5	0.000296984	0.00524659
427	RNC90759.1	962	Sarcosine oxidase alpha subunit	103.47	29.246	5.3	5	5	5	0.000294205	0.00519751
428	RNC93568.1	990	Glutamate-ammonia-ligase adenylyltransferase	108.75	33.252	6.4	5	5	5	0.000285884	0.00505051
429	RNC96946.1	1058	Helicase	114.12	27.459	4.6	4	5	4	0.00026751	0.0047259
430	RNC96400.1	1171	Sensory histidine kinase AtoS	122.54	23.453	3.3	3	5	3	0.000241696	0.00426985
431	RNC89171.1	79	Biotin carboxyl carrier protein	8.5696	12.446	26.6	2	4	2	0.00286608	0.0506329
432	RNC95233.1	80	SSU ribosomal protein S17p (S11e)	9.2256	19.575	33.8	3	4	3	0.00283026	0.05
433	RNC95166.1	101	NADH-ubiquinone oxidoreductase	11.903	20.705	22.8	2	4	2	0.00224179	0.039604
434	RNC95185.1	105	Hypothetical protein perhaps implicated in de Novo purine biosynthesis	11.931	28.6	34.3	3	4	3	0.00215639	0.0380952
435	RNC93825.1	106	DNA-binding protein HBsu	10.889	21.645	40.6	3	4	3	0.00213604	0.0377358
436	RNC96348.1	117	Sulfide-quinone reductase	12.198	53.571	48.7	3	4	3	0.00193522	0.034188
437	RNC93906.1	119	Glycine cleavage system H protein	12.96	44.902	32.8	3	4	3	0.00190269	0.0336134
438	RNC93830.1	126	DUF427 domain-containing protein	13.47	133.93	37.3	3	4	3	0.00179699	0.031746
439	RNC96585.1	133	Cytidine deaminase	14.028	19.308	23.3	3	4	3	0.00170241	0.0300752
440	RNC96529.1	140	Arsenate reductase	15.442	59.737	16.4	2	4	2	0.00161729	0.0285714
441	RNC95256.1	142	LSU ribosomal protein L11p (L12e)	15.096	25.515	33.1	3	4	3	0.00159451	0.028169
442	RNC94752.1	149	Ribose ABC transporter	16.498	59.852	18.1	2	4	2	0.0015196	0.0268456
443	RNC96538.1	153	Translation initiation factor 3	17.424	25.313	28.1	4	4	4	0.00147987	0.0261438
444	RNC95754.1	156	GFA-like protein	17.618	36.837	28.8	4	4	4	0.00145141	0.025641
445	RNC90712.1	159	Probable glutathione S-transferase-related transmembrane protein	17.771	22.188	20.8	3	4	3	0.00142403	0.0251572
446	RNC93499.1	161	Transcriptional regulator, MarR family	18.043	20.692	23.6	3	4	3	0.00140634	0.0248447
447	RNC95349.1	176	Transcription antitermination protein NusG	19.856	21.133	19.9	3	4	3	0.00128648	0.0227273
448	RNC93693.1	176	Nucleoside diphosphate kinase	19.228	12.355	14.2	2	4	2	0.00128648	0.0227273
449	RNC96735.1	185	ATP synthase delta chain	19.44	47.149	25.9	3	4	3	0.00122389	0.0216216
450	RNC93784.1	192	NADH-ubiquinone oxidoreductase chain B	21.136	65.262	26	3	4	3	0.00117927	0.0208333
451	RNC96672.1	201	3-isopropylmalate dehydratase small subunit	22.122	66.47	31.3	4	4	4	0.00112647	0.0199005
452	RNC94923.1	204	SH3 domain-containing protein	21.946	23.799	17.6	3	4	3	0.0011099	0.0196078
453	RNC95524.1	207	Glutathione S-transferase, unnamed subgroup	23.018	20.909	21.7	3	4	3	0.00109382	0.0193237
454	RNC93984.1	210	Glutathione S-transferase family protein	23.769	33.685	29.5	4	4	4	0.00107819	0.0190476
455	RNC93519.1	212	Glutathione S-transferase	23.144	20.019	16	3	4	3	0.00106802	0.0188679
456	RNC96564.1	216	Nucleoside 5-triphosphatase RdgB (dHAPTP, dITP, XTP-specific)	23.336	21.139	18.5	3	4	3	0.00104824	0.0185185
457	RNC95248.1	219	Hypothetical protein	24.635	34.389	14.6	3	4	3	0.00103388	0.0182648
458	RNC93733.1	227	Transcriptional regulator, LuxR family	23.711	59.793	10.1	2	4	2	0.000997447	0.0176211
459	RNC95707.1	237	Hypothetical protein	26.035	20.723	12.7	3	4	3	0.000955361	0.0168776
460	RNC91311.1	240	Putative transmembrane protein	26.905	17.58	7.9	2	4	2	0.000943419	0.0166667
461	RNC95621.1	249	ABC transporter ATP-binding protein	26.425	26.092	17.7	4	4	4	0.000909319	0.0160643
462	RNC95884.1	253	Branched-chain amino acid ABC transporter ATP-binding protein	27.874	18.782	11.1	3	4	3	0.000894943	0.0158103
463	RNC95152.1	254	Alpha/beta fold hydrolase	26.947	28.404	19.7	4	4	4	0.000891419	0.015748
464	RNC90630.1	255	Short-chain dehydrogenase/reductase SDR	26.336	22.797	12.2	4	4	4	0.000887923	0.0156863
465	RNC94854.1	256	Hypothetical protein	29.27	25.327	17.6	4	4	4	0.000884455	0.015625
466	RNC95323.1	258	SOS-response repressor and protease LexA	28.272	23.829	17.4	3	4	3	0.000877599	0.0155039
467	RNC96561.1	258	Heat shock protein GrpE	27.846	22.583	13.6	3	4	3	0.000877599	0.0155039
468	RNC95186.1	260	Phosphoribosylaminoimidazole-succinocarboxamide synthase	29.515	26.621	17.3	4	4	4	0.000870848	0.0153846
469	RNC93608.1	262	Fructose ABC transporter, ATP-binding component FrcA	28.473	31.7	19.8	4	4	4	0.0008642	0.0152672
470	RNC93485.1	269	3'(2'),5'-bisphosphate nucleotidase	28.256	13.628	10	2	4	2	0.000841712	0.0148699
471	RNC95751.1	273	Phosphoesterase	29.878	20.908	13.2	3	4	3	0.000829379	0.014652
472	RNC89157.1	274	D-tagatose 3-epimerase	29.938	19.437	16.8	3	4	3	0.000826352	0.0145985
473	RNC96049.1	282	Ubiquinol cytochrome C oxidoreductase, cytochrome C1 subunit	31.146	89.032	14.5	3	4	3	0.000802909	0.0141844
474	RNC96673.1	301	Citrate lyase beta chain	31.751	23.698	16.3	4	4	4	0.000752227	0.013289
475	RNC96596.1	306	Thiosulfate sulfurtransferase, rhodanese	32.521	17.714	9.8	3	4	3	0.000739936	0.0130719
476	RNC95568.1	312	Ribose-phosphate pyrophosphokinase	33.885	23.836	12.2	4	4	4	0.000725707	0.0128205
477	RNC96766.1	318	Tripartite tricarboxylate transporter substrate binding protein	55	117.9	9.4	2	4	2	0.000712014	0.0125786
478	RNC90696.1	319	Hypothetical protein	36.483	25.301	13.5	4	4	4	0.000709782	0.0125392
479	RNC94967.1	320	Peptide chain release factor 2; programmed frameshift-containing	35.608	13.572	7.5	2	4	2	0.000707564	0.0125
480	RNC94843.1	321	Threonine dehydratase, catabolic	34.912	30.12	18.7	4	4	4	0.00070536	0.0124611
481	RNC94776.1	321	Cupin domain-containing protein	34.576	22.974	15.3	4	4	4	0.00070536	0.0124611
482	RNC93760.1	323	3-oxoacyl-[acyl-carrier-protein] synthase, KASIII	34.268	25.885	14.9	4	4	4	0.000700992	0.0123839
483	RNC94731.1	331	Pyrimidine ABC transporter, substrate-binding component	35.674	24.529	8.2	2	4	2	0.00068405	0.0120846
484	RNC90648.1	331	Oligopeptide ABC transporter ATP-binding protein	35.96	26.409	13	3	4	3	0.00068405	0.0120846
485	RNC96509.1	334	Oligopeptide/dipeptide ABC transporter, permease protein	36.799	19.555	10.8	3	4	3	0.000677906	0.011976
486	RNC95176.1	341	S58 family peptidase	34.902	20.908	7.6	3	4	3	0.00066399	0.0117302
487	RNC96496.1	344	Phosphate ABC transporter, periplasmic phosphate-binding protein PstS	36.681	21.095	11.3	3	4	3	0.000658199	0.0116279
488	RNC96619.1	347	Oxidoreductase, aldo/keto reductase family	38.518	27.534	11.8	4	4	4	0.000652509	0.0115274
489	RNC96364.1	348	L-threonine 3-dehydrogenase	37.313	20.487	9.5	3	4	3	0.000650634	0.0114943
490	RNC94871.1	353	Deacetylases, including yeast histone deacetylase and acetoin utilization protein	38.815	47.154	18.7	4	4	4	0.000641418	0.0113314
491	RNC94756.1	365	Methylthioribose-1-phosphate isomerase	40.328	19.112	7.7	3	4	3	0.00062033	0.0109589
492	RNC95579.1	367	GTP-binding and nucleic acid-binding protein YchF	39.286	58.66	6.8	2	4	2	0.000616949	0.0108992
493	RNC94740.1	369	Various polyols ABC transporter, ATP-binding component	39.677	24.787	13.3	4	4	4	0.000613606	0.0108401
494	RNC94880.1	369	Nicotinate-nucleotide--dimethylbenzimidazole phosphoribosyltransferase	37.65	25.891	11.4	3	4	3	0.000613606	0.0108401
495	RNC96405.1	379	Putrescine ABC transporter ATP-binding protein PotG	42.168	79.305	9.8	3	4	3	0.000597415	0.0105541
496	RNC95628.1	380	Acyl-CoA dehydrogenase	40.342	24.534	12.1	4	4	4	0.000595843	0.0105263
497	RNC93740.1	385	Aliphatic sulfonate monooxygenase family, FMNH2- or F420-dependent	42.856	27.863	14	4	4	4	0.000588105	0.0103896
498	RNC94006.1	388	Rossmann fold nucleotide-binding protein Smf possibly involved in DNA uptake	40.964	31.086	12.9	3	4	3	0.000583558	0.0103093
499	RNC94842.1	393	Low-specificity L-threonine aldolase	42.168	53.152	9.7	3	4	3	0.000576133	0.0101781
500	RNC93713.1	398	Hypothetical protein	41.854	21.654	9.8	3	4	3	0.000568896	0.0100503
501	RNC95635.1	400	Kynureninase	43.53	31.428	6.8	3	4	3	0.000566051	0.01
502	RNC95602.1	403	Probable RND efflux membrane fusion protein	43.152	23.13	10.7	3	4	3	0.000561837	0.00992556
503	RNC91370.1	406	3-oxoacyl-[acyl-carrier-protein] synthase, KASI	43.147	60.607	6.9	2	4	2	0.000557686	0.00985222
504	RNC91434.1	422	ABC transporter, periplasmic substrate-binding protein YnjB	46.349	25.427	10.7	3	4	3	0.000536541	0.00947867
505	RNC94734.1	436	Dihydropyrimidine dehydrogenase [NADP+]	47.514	26.838	11.5	4	4	4	0.000519313	0.00917431
506	RNC90779.1	436	Cytosine deaminase	47.736	25.077	10.3	4	4	4	0.000519313	0.00917431
507	RNC89177.1	444	Homogentisate 1,2-dioxygenase	49.889	19.618	8.6	3	4	3	0.000509956	0.00900901
508	RNC96948.1	445	Argininosuccinate lyase	48.398	27.607	10.3	4	4	4	0.00050881	0.00898876
509	RNC96764.1	458	Aldehyde dehydrogenase	48.776	28.815	11.8	4	4	4	0.000494368	0.00873362
510	RNC94933.1	459	ABC-type transport system involved in resistance to organic solvents, periplasmic component	48.331	33.366	11.5	4	4	4	0.000493291	0.0087146
511	RNC91366.1	460	Glyoxylate reductase	49.965	25.837	8.7	3	4	3	0.000492218	0.00869565
512	RNC91468.1	466	Acetylornithine deacetylase/Succinyl-diaminopimelate desuccinylase and related deacylases	49.719	29.024	10.7	4	4	4	0.000485881	0.00858369
513	RNC95139.1	467	Mg/Co/Ni transporter MgtE / CBS domain	50.858	33.843	12.2	4	4	4	0.00048484	0.00856531
514	RNC91071.1	467	6-phosphogluconate dehydrogenase, decarboxylating	49.375	18.865	6	3	4	3	0.00048484	0.00856531
515	RNC96577.1	474	Phosphopantothenoylcysteine decarboxylase	49.651	22.66	9.3	3	4	3	0.00047768	0.00843882
516	RNC95496.1	477	UDP-N-acetylmuramoylalanyl-D-glutamyl-2,6-diaminopimelate--D-alanyl-D-alanine ligase	49.687	27.424	10.5	4	4	4	0.000474676	0.00838574
517	RNC95696.1	489	Adenylosuccinate synthetase	52.586	25.847	10	4	4	4	0.000463028	0.00817996
518	RNC96443.1	495	Aldehyde dehydrogenase	50.998	31.314	12.3	4	4	4	0.000457415	0.00808081
519	RNC95305.1	498	NAD(P)HX epimerase / NAD(P)HX dehydratase	49.256	30.482	7.8	3	4	3	0.00045466	0.00803213
520	RNC93637.1	502	Bifunctional metallophosphatase/5'-nucleotidase	52.683	46.265	8.4	3	4	3	0.000451037	0.00796813
521	RNC96109.1	527	Oligopeptide ABC transporter, periplasmic oligopeptide-binding protein OppA	57.553	27.673	9.9	4	4	4	0.00042964	0.00759013
522	RNC96516.1	536	Phosphoenolpyruvate carboxykinase [ATP]	57.869	28.961	9.5	3	4	3	0.000422426	0.00746269
523	RNC93513.1	544	ATPase component BioM of energizing module of biotin ECF transporter	61.36	30.522	8.8	4	4	4	0.000416214	0.00735294
524	RNC91314.1	557	Glucose-6-phosphate isomerase	59.226	19.853	5	3	4	3	0.0004065	0.00718133
525	RNC91170.1	591	Acyl-CoA dehydrogenase	62.728	28.543	9	4	4	4	0.000383114	0.00676819
526	RNC93887.1	608	Adenine deaminase	64.715	31.559	8.1	4	4	4	0.000372402	0.00657895
527	RNC95889.1	613	Long-chain-fatty-acid--CoA ligase	67.558	15.147	3.9	2	4	2	0.000369365	0.00652529
528	RNC90686.1	622	Predicted signal-transduction protein containing cAMP-binding and CBS domains	67.431	38.422	6.9	4	4	4	0.00036402	0.00643087
529	RNC96440.1	636	Phosphogluconate dehydratase	67.226	18.95	4.7	3	4	3	0.000356007	0.00628931
530	RNC95695.1	653	Hypothetical protein	67.579	46.319	7	3	4	3	0.000346739	0.00612557
531	RNC91555.1	668	Translation elongation factor LepA	74.225	26.02	6.4	4	4	4	0.000338953	0.00598802
532	RNC94996.1	670	Propionyl-CoA carboxylase biotin-containing subunit	72.178	19.917	6.4	3	4	3	0.000337941	0.00597015
533	RNC91546.1	765	NADP-dependent malic enzyme	82.197	43.81	7.8	4	4	4	0.000295974	0.00522876
534	RNC94928.1	782	NADP-dependent malic enzyme	83.543	35.836	6.6	4	4	4	0.00028954	0.00511509
535	RNC91521.1	801	Aldehyde dehydrogenase	84.974	25.477	5.2	4	4	4	0.000282672	0.00499376
536	RNC95129.1	833	ATP-dependent Clp protease ATP-binding subunit ClpA	91.061	24.447	6.5	4	4	4	0.000271813	0.00480192
537	RNC97105.1	871	DNA gyrase subunit B	94.792	24.94	5.5	4	4	4	0.000259955	0.00459242
538	RNC95864.1	908	Lead, cadmium, zinc and mercury transporting ATPase	96.766	79.406	4.3	3	4	3	0.000249362	0.00440529
539	RNC96525.1	1168	ATP-dependent nuclease subunit A	125.22	32.48	4.5	4	4	4	0.000193853	0.00342466
540	RNC90629.1	1170	Proline dehydrogenase	124.76	32.387	4.9	3	4	3	0.000193522	0.0034188
541	RNC93615.1	1438	Gramicidin S biosynthesis grst protein	144.51	28.259	3.6	4	4	4	0.000157455	0.00278164
542	RNC91270.1	65	Hypothetical protein	7.2782	22.446	50.8	3	3	3	0.00261254	0.0461538
543	RNC95224.1	66	LSU ribosomal protein L30p (L7e)	7.4837	19.63	51.5	3	3	3	0.00257296	0.0454545
544	RNC93697.1	87	Molybdenum cofactor biosynthesis protein MoaD	9.783	31.584	40.2	3	3	3	0.0019519	0.0344828
545	RNC95562.1	87	Accessory factor UbiK family protein	9.5437	117.14	14.9	2	3	2	0.0019519	0.0344828
546	RNC91374.1	89	SSU ribosomal protein S15p (S13e)	10.364	85.849	29.2	2	3	2	0.00190804	0.0337079
547	RNC95238.1	92	SSU ribosomal protein S19p (S15e)	10.428	14.357	21.7	2	3	2	0.00184582	0.0326087
548	RNC94973.1	116	Preprotein translocase subunit YajC	12.58	31.698	22.4	2	3	2	0.00146393	0.0258621
549	RNC93622.1	127	DNA-directed RNA polymerase omega subunit	13.709	12.971	15.7	2	3	2	0.00133713	0.023622
550	RNC90631.1	128	Bleomycin resistance protein	14.234	55.069	35.2	3	3	3	0.00132668	0.0234375
551	RNC96571.1	130	Hypothetical protein	14.368	17.716	25.4	2	3	2	0.00130627	0.0230769
552	RNC95804.1	134	Outer membrane lipoprotein omp10 precursor	13.609	32.486	35.8	3	3	3	0.00126728	0.0223881
553	RNC94942.1	139	RNA polymerase-binding protein DksA	16.385	13.001	18.7	2	3	2	0.00122169	0.0215827
554	RNC96356.1	141	Probable dioxygenase	15.663	20.238	30.5	3	3	3	0.00120436	0.0212766
555	RNC95627.1	149	Cupin domain-containing protein	16.776	23.012	15.4	2	3	2	0.0011397	0.0201342
556	RNC90721.1	151	Hypothetical protein	16.899	22.401	31.1	3	3	3	0.0011246	0.0198675
557	RNC93894.1	152	Hypothetical protein	16.417	61.661	23	3	3	3	0.00111721	0.0197368
558	RNC95143.1	155	Phosphoribosyl-AMP cyclohydrolase	16.775	37.757	31.6	3	3	3	0.00109558	0.0193548
559	RNC91426.1	163	Universal stress protein UspA and related nucleotide-binding proteins	17.716	20.378	16	3	3	3	0.00104181	0.0184049
560	RNC95125.1	164	Sensory subunit of low CO2-induced protein complex, putative	16.642	15.049	14	2	3	2	0.00103546	0.0182927
561	RNC96750.1	166	Putative lipoprotein precursor	18.672	48.498	16.9	2	3	2	0.00102298	0.0180723
562	RNC93772.1	167	SSU ribosomal protein S9p (S16e)	18.253	12.177	12	2	3	2	0.00101686	0.0179641
563	RNC91439.1	172	Peptide methionine sulfoxide reductase MsrA	19.321	18.928	22.7	3	3	3	0.000987299	0.0174419
564	RNC94008.1	175	N-acetyltransferase, GNAT family	19.661	21.13	20.6	3	3	3	0.000970373	0.0171429
565	RNC95147.1	176	Carbonic anhydrase, family 3	18.333	18.952	20.5	3	3	3	0.00096486	0.0170455
566	RNC95227.1	177	LSU ribosomal protein L6p (L9e)	19.202	20.988	12.4	2	3	2	0.000959409	0.0169492
567	RNC91196.1	180	F0F1 ATP synthase subunit B	19.39	20.86	19.4	3	3	3	0.000943419	0.0166667
568	RNC91409.1	182	Ribosome-associated translation inhibitor RaiA	20.38	12.352	14.8	2	3	2	0.000933051	0.0164835
569	RNC91412.1	184	LPS ABC transporter substrate-binding protein LptA	19.396	13.994	16.3	2	3	2	0.000922909	0.0163043
570	RNC95584.1	187	Ubiquinol-cytochrome C reductase iron-sulfur subunit	19.97	17.791	15.5	2	3	2	0.000908103	0.0160428
571	RNC91427.1	189	NifU-like domain protein	20.412	36.367	11.6	2	3	2	0.000898494	0.015873
572	RNC95471.1	190	Cytochrome oxidase biogenesis protein Sco1/SenC/PrrC, putative copper metallochaperone	20.752	52.833	12.6	2	3	2	0.000893765	0.0157895
573	RNC96995.1	192	ATP:Cob(I)alamin adenosyltransferase	21.014	16.598	19.3	2	3	2	0.000884455	0.015625
574	RNC93474.1	204	Hypothetical protein	23.319	16.076	13.7	2	3	2	0.000832428	0.0147059
575	RNC97119.1	217	Hypothetical protein ED558_02295	23.319	26.524	22.6	3	3	3	0.000782559	0.0138249
576	RNC96475.1	217	Maleylacetoacetate isomerase / Glutathione S-transferase	24.384	12.719	9.7	2	3	2	0.000782559	0.0138249
577	RNC94913.1	218	Autoinducer synthase	24.923	12.114	9.6	2	3	2	0.000778969	0.0137615
578	RNC91201.1	223	Hypothetical protein ED558_14755	24.349	31.751	20.2	3	3	3	0.000761504	0.0134529
579	RNC96837.1	231	Orotate phosphoribosyltransferase	25.282	33.066	16.5	3	3	3	0.000735131	0.012987
580	RNC95196.1	232	Hypothetical protein	26.403	18.631	9.9	3	3	3	0.000731963	0.012931
581	RNC90738.1	233	Corrinoid methyltransferase protein	25.61	11.839	7.7	2	3	2	0.000728821	0.0128755
582	RNC95236.1	235	SSU ribosomal protein S3p (S3e)	26.539	15.787	10.2	2	3	2	0.000722618	0.012766
583	RNC93585.1	235	Glutathione S-transferase	27.033	14.413	9.8	2	3	2	0.000722618	0.012766
584	RNC93729.1	236	DnaJ-like protein DjlA	25.732	18.417	16.1	3	3	3	0.000719557	0.0127119
585	RNC96493.1	239	Phosphate transport system regulatory protein PhoU	27.073	20.498	16.3	3	3	3	0.000710524	0.0125523
586	RNC97039.1	239	Hypothetical protein	26.305	20.114	16.7	3	3	3	0.000710524	0.0125523
587	RNC95090.1	240	Uridine monophosphate kinase	25.283	19.921	12.9	3	3	3	0.000707564	0.0125
588	RNC96444.1	249	Toluenesulfonate zinc-independent alcohol dehydrogenase	26.302	19.564	13.7	3	3	3	0.000681989	0.0120482
589	RNC96731.1	252	Peptide methionine sulfoxide reductase MsrA	27.621	20.788	15.5	3	3	3	0.00067387	0.0119048
590	RNC95210.1	252	5-nucleotidase SurE	27.697	22.414	14.3	3	3	3	0.00067387	0.0119048
591	RNC96629.1	253	Phosphoribosylformimino-5-aminoimidazole carboxamide ribotide isomerase	26.615	12.383	6.7	2	3	2	0.000671207	0.0118577
592	RNC95178.1	254	Miscellaneous; hypothetical/partial homology	26.906	40.381	13.8	2	3	2	0.000668564	0.011811
593	RNC91401.1	255	3-oxoacyl-[acyl-carrier protein] reductase	26.724	29.947	12.9	3	3	3	0.000665943	0.0117647
594	RNC91169.1	256	Enoyl-CoA hydratase	27.278	22.066	16.4	3	3	3	0.000663341	0.0117188
595	RNC95441.1	257	Hypothetical protein	28.391	21.959	15.6	3	3	3	0.00066076	0.0116732
596	RNC96726.1	259	Succinate dehydrogenase iron-sulfur protein	29.608	18.932	12.4	3	3	3	0.000655658	0.011583
597	RNC96628.1	261	Imidazole glycerol phosphate synthase cyclase subunit	27.277	22.663	14.9	3	3	3	0.000650634	0.0114943
598	RNC95739.1	263	3-oxoacyl-[acyl-carrier protein] reductase	27.365	18.353	15.2	3	3	3	0.000645686	0.0114068
599	RNC95888.1	264	Branched-chain amino acid ABC transporter ATP-binding protein	29.481	24.383	12.9	3	3	3	0.00064324	0.0113636
600	RNC94730.1	265	Pyrimidine ABC transporter, ATP-binding protein	29.176	19.287	12.8	3	3	3	0.000640813	0.0113208
601	RNC95636.1	267	Alpha/beta hydrolase	28.703	26.987	8.6	2	3	2	0.000636013	0.011236
602	RNC95906.1	268	N-acyl homoserine lactonase family protein	30.118	12.547	7.8	2	3	2	0.000633639	0.011194
603	RNC96057.1	273	Transcriptional regulator	30.148	17.918	13.2	3	3	3	0.000622034	0.010989
604	RNC96700.1	277	Adsorption protein	27.332	17.981	11.2	2	3	2	0.000613052	0.0108303
605	RNC97084.1	281	Phosphate transport ATP-binding protein PstB (TC 3.A.1.7.1)	31.026	22.729	11.4	3	3	3	0.000604325	0.0106762
606	RNC95775.1	283	TPR repeat containing exported protein; Putative periplasmic protein contains a protein prenylyltransferase domain	30.823	24.526	13.8	3	3	3	0.000600054	0.0106007
607	RNC95753.1	283	Zn-dependent hydrolase	30.334	16.542	9.5	2	3	2	0.000600054	0.0106007
608	RNC93898.1	285	3-mercaptopyruvate sulfurtransferase	30.238	30.492	18.6	3	3	3	0.000595843	0.0105263
609	RNC94694.1	285	Photosynthetic reaction center L subunit	31.581	14.603	8.4	2	3	2	0.000595843	0.0105263
610	RNC89202.1	288	Inositol-1-monophosphatase	30.46	40.4	8	2	3	2	0.000589637	0.0104167
611	RNC96863.1	288	Acyl-CoA thioesterase II	32.29	15.495	8	2	3	2	0.000589637	0.0104167
612	RNC91237.1	290	3-hydroxyisobutyrate dehydrogenase	29.285	28.596	11.7	2	3	2	0.00058557	0.0103448
613	RNC89173.1	291	Urea carboxylase and allophanate hydrolase 2 subunit 1	32.898	21.283	14.8	3	3	3	0.000583558	0.0103093
614	RNC97109.1	293	Chromosome (plasmid) partitioning protein ParB	31.598	105.21	14.3	3	3	3	0.000579575	0.0102389
615	RNC93685.1	295	YicC family protein	30.763	19.62	14.6	3	3	3	0.000575645	0.0101695
616	RNC95556.1	297	Branched-chain amino acid aminotransferase	32.819	27.77	12.8	3	3	3	0.000571769	0.010101
617	RNC94778.1	298	Hydroxymethylglutaryl-CoA lyase	31.344	17.686	9.7	3	3	3	0.00056985	0.0100671
618	RNC94707.1	306	Predicted hydrolases or acyltransferases (alpha/beta hydrolase superfamily)	32.181	20.549	13.7	3	3	3	0.000554952	0.00980392
619	RNC91524.1	306	cAMP-binding proteins - catabolite gene activator and regulatory subunit of cAMP-dependent protein kinases	33.506	17.46	10.8	3	3	3	0.000554952	0.00980392
620	RNC95850.1	306	LysR family transcriptional regulator	33.964	46.784	12.1	3	3	3	0.000554952	0.00980392
621	RNC93769.1	309	N-acetyl-gamma-glutamyl-phosphate reductase	33.067	21.639	13.6	3	3	3	0.000549564	0.00970874
622	RNC93971.1	309	4-hydroxy-tetrahydrodipicolinate synthase	32.818	46.044	14.2	3	3	3	0.000549564	0.00970874
623	RNC93478.1	310	Ava_C0101 and related proteins	33.786	59.581	11.3	2	3	2	0.000547791	0.00967742
624	RNC90618.1	313	Light-independent protochlorophyllide reductase iron-sulfur ATP-binding protein ChlL	34.204	10.845	8.9	3	3	2	0.000542541	0.00958466
625	RNC91417.1	314	Ornithine cyclodeaminase	32.975	140.31	14.3	3	3	3	0.000540813	0.00955414
626	RNC91261.1	315	Hydrogenase maturation factor	33.079	21.555	14.6	3	3	3	0.000539096	0.00952381
627	RNC91180.1	316	Glycyl-tRNA synthetase alpha chain	35.468	23.315	13	3	3	3	0.00053739	0.00949367
628	RNC93981.1	318	Survival protein SurA precursor (Peptidyl-prolyl cis-trans isomerase SurA)	35.067	20.712	13.5	3	3	3	0.000534011	0.00943396
629	RNC95694.1	321	RNA polymerase sigma factor RpoH	36.409	22.137	8.7	3	3	3	0.00052902	0.00934579
630	RNC91542.1	322	2-dehydro-3-deoxygalactonokinase	33.411	22.399	13.4	3	3	3	0.000527377	0.00931677
631	RNC96586.1	323	Predicted nucleoside ABC transporter, permease 2 component	34.251	74.887	7.4	2	3	2	0.000525744	0.00928793
632	RNC96729.1	325	2-hydroxymuconic semialdehyde hydrolase	34.488	23.15	13.5	3	3	3	0.000522509	0.00923077
633	RNC94757.1	326	Putative DAK transcriptional regulator / Putative dihydroxyacetone kinase	34.876	15.536	8.6	2	3	2	0.000520906	0.00920245
634	RNC95705.1	329	Quinone oxidoreductase	35.005	19.154	9.7	2	3	2	0.000516156	0.00911854
635	RNC93826.1	329	Hypothetical protein	36.731	16.104	9.4	2	3	2	0.000516156	0.00911854
636	RNC96560.1	333	Fructokinase	35.553	23.824	11.4	3	3	3	0.000509956	0.00900901
637	RNC96342.1	334	Hypothetical protein	38.01	19.505	9.6	3	3	3	0.000508429	0.00898204
638	RNC93746.1	338	Porphobilinogen synthase	36.639	20.73	10.9	3	3	3	0.000502412	0.00887574
639	RNC96954.1	339	Thiamin ABC transporter, substrate-binding component	36.811	23.886	7.7	3	3	3	0.00050093	0.00884956
640	RNC96527.1	339	Acetyl-coenzyme A carboxyl transferase beta chain	37.162	12.301	6.5	2	3	2	0.00050093	0.00884956
641	RNC94751.1	340	L-proline glycine betaine ABC transport system permease protein ProV	36.65	16.904	7.9	2	3	2	0.000499457	0.00882353
642	RNC94954.1	341	Beta N-acetyl-glucosaminidase	36.278	32.946	12	3	3	3	0.000497992	0.00879765
643	RNC91414.1	344	Signal peptide peptidase A (SppA), a serine protease	37.24	61.286	7	2	3	2	0.000493649	0.00872093
644	RNC91236.1	351	3-hydroxyisobutyryl-CoA hydrolase	38.025	14.348	7.4	2	3	2	0.000483804	0.00854701
645	RNC91425.1	355	Tryptophanyl-tRNA synthetase	38.655	21.876	11	3	3	3	0.000478353	0.0084507
646	RNC93994.1	361	Phosphate:acyl-ACP acyltransferase PlsX	38.412	24.882	12.7	3	3	3	0.000470403	0.00831025
647	RNC91160.1	365	Chorismate synthase	39.211	18.518	8.2	3	3	3	0.000465248	0.00821918
648	RNC93940.1	374	Branched-chain amino acid ABC transporter, amino acid-binding protein	40.574	18.863	8.6	3	3	3	0.000454052	0.00802139
649	RNC91407.1	383	Maltose/maltodextrin transport ATP-binding protein MalK	41.262	59.191	6	2	3	2	0.000443382	0.0078329
650	RNC95722.1	385	Hypothetical protein	42.91	16.609	8.6	2	3	2	0.000441079	0.00779221
651	RNC96389.1	388	L-lactate dehydrogenase	42.414	51.729	5.7	2	3	2	0.000437668	0.00773196
652	RNC96491.1	396	Acetylornithine aminotransferase	41.947	66.253	13.1	3	3	3	0.000428827	0.00757576
653	RNC96021.1	407	Copper-containing nitrite reductase	43.764	22.084	9.8	3	3	3	0.000417237	0.00737101
654	RNC94780.1	410	ABC transporter substrate-binding protein	42.119	59.736	12.4	3	3	3	0.000414184	0.00731707
655	RNC95645.1	412	Dihydrolipoamide acetyltransferase component (E2) of acetoin dehydrogenase complex	42.485	20.235	8.7	2	3	2	0.000412173	0.00728155
656	RNC96385.1	413	Glycolate dehydrogenase	42.333	18.468	10.7	3	3	3	0.000411175	0.00726392
657	RNC96889.1	414	Oxidoreductase-like protein	46.087	30.228	6.8	2	3	2	0.000410182	0.00724638
658	RNC95100.1	414	Cysteine desulfurase	44.977	19.82	8.9	3	3	3	0.000410182	0.00724638
659	RNC95829.1	417	Sarcosine oxidase beta subunit	45.138	22.255	9.1	3	3	3	0.000407231	0.00719424
660	RNC95157.1	419	Glutamate Aspartate transport system permease protein GltJ	44.881	18.832	7.2	3	3	3	0.000405287	0.0071599
661	RNC96345.1	420	D-glycerate 2-kinase	42.827	26.109	12.1	3	3	3	0.000404322	0.00714286
662	RNC93978.1	422	3-oxoacyl-[acyl-carrier-protein] synthase, KASII	44.477	14.688	5.9	2	3	2	0.000402406	0.007109
663	RNC91478.1	426	Intracellular PHB depolymerase	48.535	21.654	9.4	3	3	3	0.000398628	0.00704225
664	RNC90691.1	426	3-oxoacyl-[acyl-carrier-protein] synthase, KASII	43.691	39.293	7.7	2	3	2	0.000398628	0.00704225
665	RNC95101.1	428	Iron-sulfur cluster assembly protein SufD	45.993	59.908	7.7	2	3	2	0.000396765	0.00700935
666	RNC96747.1	428	Gamma-glutamyl phosphate reductase	44.379	11.921	4.4	2	3	2	0.000396765	0.00700935
667	RNC95534.1	430	heterocyst specific ABC-transporter, membrane fusion protein DevB homolog	45.965	17.405	6.7	3	3	3	0.000394919	0.00697674
668	RNC94982.1	432	2,4-dienoyl-CoA reductase [NADPH]	46.759	21.37	8.3	3	3	3	0.000393091	0.00694444
669	RNC95490.1	434	Uncharacterized protein y4iH precursor	48.675	22.383	11.5	3	3	3	0.00039128	0.00691244
670	RNC91130.1	437	Mitochondrial processing peptidase-like protein	48.215	40.539	9.8	3	3	3	0.000388593	0.00686499
671	RNC95509.1	438	Histidinol dehydrogenase	45.501	17.473	5.5	2	3	2	0.000387706	0.00684932
672	RNC90761.1	439	Guanine deaminase	47.654	20.058	9.6	3	3	3	0.000386823	0.00683371
673	RNC93803.1	441	Prolyl-tRNA synthetase	49.125	43.287	8.4	3	3	3	0.000385069	0.00680272
674	RNC95702.1	450	Phosphoglucosamine mutase	48.325	19.458	7.3	3	3	3	0.000377367	0.00666667
675	RNC93834.1	450	Biotin carboxylase of acetyl-CoA carboxylase	48.788	19.111	8.7	3	3	3	0.000377367	0.00666667
676	RNC95111.1	452	Homoserine dehydrogenase	47.778	19.867	7.7	3	3	3	0.000375698	0.00663717
677	RNC95043.1	453	Nitrogen regulation protein NtrX	49.979	24.534	7.9	3	3	3	0.000374868	0.00662252
678	RNC95339.1	453	Glutamate Aspartate transport system permease protein GltK	49.589	12.217	5.7	2	3	2	0.000374868	0.00662252
679	RNC95044.1	458	Trk system potassium uptake protein TrkA	50.313	26.512	10.9	3	3	3	0.000370776	0.00655022
680	RNC96546.1	462	Nicotinamide phosphoribosyltransferase	51.175	69.701	8.9	3	3	3	0.000367566	0.00649351
681	RNC90654.1	468	FAD/FMN-containing dehydrogenase	51.622	19.88	8.1	3	3	3	0.000362853	0.00641026
682	RNC93497.1	469	Aldehyde dehydrogenase in Methylamine utilization cluster	49.864	113.9	6.8	2	3	2	0.00036208	0.00639659
683	RNC93483.1	470	Xanthine dehydrogenase, iron-sulfur cluster and FAD-binding subunit A	49.794	24.796	9.1	3	3	3	0.000361309	0.00638298
684	RNC91146.1	472	TldD protein, part of TldE/TldD proteolytic complex	50.321	24.402	9.5	3	3	3	0.000359778	0.00635593
685	RNC95042.1	486	Nitrogen regulation protein NtrC	53.408	18.963	6.4	3	3	3	0.000349414	0.00617284
686	RNC91553.1	489	Aldehyde dehydrogenase	52.938	27.447	7.6	3	3	3	0.000347271	0.00613497
687	RNC95117.1	510	Propionyl-CoA carboxylase carboxyl transferase subunit	56.032	25.494	9	3	3	3	0.000332971	0.00588235
688	RNC93489.1	510	1-deoxy-D-xylulose 5-phosphate synthase	54.432	25.546	8.2	3	3	3	0.000332971	0.00588235
689	RNC96926.1	521	Signal recognition particle, subunit Ffh SRP54	54.915	17.713	8.1	3	3	3	0.000325941	0.00575816
690	RNC90619.1	532	Light-independent protochlorophyllide reductase subunit B	58.474	54.203	7.9	3	3	3	0.000319202	0.0056391
691	RNC93654.1	540	(R)-citramalate synthase	57.997	14.87	4.8	2	3	2	0.000314473	0.00555556
692	RNC95161.1	541	Acetyl-coenzyme A synthetase	58.703	108.85	7.6	3	3	3	0.000313892	0.00554529
693	RNC93932.1	545	3-methylmercaptopropionyl-CoA ligase (DmdB)	59.335	21.998	8.1	3	3	3	0.000311588	0.00550459
694	RNC93818.1	551	Acyl-CoA dehydrogenase	58.919	17.176	5.6	3	3	3	0.000308195	0.00544465
695	RNC93976.1	554	LysM domain protein	56.848	109.19	4.3	2	3	2	0.000306526	0.00541516
696	RNC93800.1	556	Metallo-beta-lactamase family protein, RNA-specific	60.038	23.586	8.5	3	3	3	0.000305423	0.00539568
697	RNC96479.1	558	Lysyl-tRNA synthetase (class I)	61.554	43.311	7.2	3	3	3	0.000304329	0.00537634
698	RNC94792.1	558	Benzoyl-CoA-dihydrodiol lyase	62.032	17.473	6.1	3	3	3	0.000304329	0.00537634
699	RNC93457.1	559	Hypothetical protein	60.728	20.053	5.2	3	3	3	0.000303784	0.00536673
700	RNC95865.1	572	Sodium:proton exchanger	60.713	15.06	4.7	2	3	2	0.00029688	0.00524476
701	RNC93500.1	573	Phosphoenolpyruvate synthase	62.43	17.708	4.7	3	3	3	0.000296362	0.0052356
702	RNC91533.1	573	Chromosomal replication initiator protein DnaA	63.766	18.468	5.2	3	3	3	0.000296362	0.0052356
703	RNC95713.1	576	2-isopropylmalate synthase	63.863	57.459	6.1	2	3	2	0.000294818	0.00520833
704	RNC96551.1	606	Lipid A export ATP-binding/permease protein MsbA	64.993	20.641	7.6	3	3	3	0.000280223	0.0049505
705	RNC95476.1	611	Xaa-Pro aminopeptidase	66.206	39.662	9.5	3	3	3	0.00027793	0.00490998
706	RNC96724.1	616	Succinate dehydrogenase flavoprotein subunit	66.922	17.329	5.4	3	3	3	0.000275674	0.00487013
707	RNC91337.1	631	DNA polymerase III subunits gamma and tau	67.356	18.508	3.3	3	3	3	0.000269121	0.00475436
708	RNC96028.1	634	Acetolactate synthase large subunit	68.906	21.551	6.3	3	3	3	0.000267848	0.00473186
709	RNC95123.1	674	Threonyl-tRNA synthetase	76.285	21.253	6.1	3	3	3	0.000251952	0.00445104
710	RNC93495.1	696	Quino(hemo)protein alcohol dehydrogenase, PQQ-dependent	75.595	37.522	6.3	3	3	3	0.000243988	0.00431034
711	RNC90687.1	699	DNA polymerase III epsilon subunit	74.029	23.595	5.4	3	3	3	0.00024294	0.00429185
712	RNC95715.1	732	Anthranilate synthase, aminase component	80.63	18.773	4.2	3	3	3	0.000231988	0.00409836
713	RNC95193.1	748	Phosphoribosylformylglycinamidine synthase, synthetase subunit	79.64	19.47	4.8	3	3	3	0.000227026	0.0040107
714	RNC97005.1	1132	Superfamily I DNA and RNA helicases and helicase subunits	125.64	21.273	3.5	3	3	3	0.000150014	0.00265018
715	RNC93467.1	1175	Carbamoyl-phosphate synthase large chain	126.58	17.954	2.9	3	3	3	0.000144524	0.00255319
716	RNC95234.1	68	LSU ribosomal protein L29p (L35e)	7.4715	18.09	33.8	2	2	2	0.00166486	0.0294118
717	RNC95188.1	80	Phosphoribosylformylglycinamidine synthase, PurS subunit	8.6018	14.106	37.5	2	2	2	0.00141513	0.025
718	RNC96409.1	82	Hypothetical protein	8.969	18.746	35.4	2	2	2	0.00138061	0.0243902
719	RNC91415.1	94	Integration host factor beta subunit	10.719	18.818	19.1	2	2	2	0.00120436	0.0212766
720	RNC93823.1	95	Aspartyl-tRNA(Asn) amidotransferase subunit C	10.231	11.662	31.6	2	2	2	0.00119169	0.0210526
721	RNC95061.1	104	Hypothetical protein	11.343	13.345	21.2	2	2	2	0.00108856	0.0192308
722	RNC90658.1	106	Urease gamma subunit	11.617	16.575	22.6	2	2	2	0.00106802	0.0188679
723	RNC95217.1	143	LSU ribosomal protein L17p	15.932	12.27	15.4	2	2	2	0.00079168	0.013986
724	RNC96963.1	146	N-acetyltransferase	16.744	14.479	17.8	2	2	2	0.000775413	0.0136986
725	RNC93841.1	151	Chemotaxis protein methyltransferase CheR	17.133	11.501	15.2	2	2	2	0.000749737	0.013245
726	RNC94884.1	154	cupin domain-containing protein	18.009	12.947	16.9	2	2	2	0.000735131	0.012987
727	RNC93752.1	160	Ribonucleotide reductase transcriptional regulator NrdR	18.212	10.735	12.5	2	2	2	0.000707564	0.0125
728	RNC95508.1	163	Hypothetical protein	18.267	11.177	12.9	2	2	2	0.000694541	0.0122699
729	RNC97138.1	163	cAMP-binding proteins - catabolite gene activator and regulatory subunit of cAMP-dependent protein kinases	18.037	15.217	17.2	2	2	2	0.000694541	0.0122699
730	RNC90700.1	165	Hypothetical protein	18.297	13.675	13.9	2	2	2	0.000686123	0.0121212
731	RNC90766.1	173	Phage tail protein	18.35	32.457	23.7	2	2	2	0.000654394	0.0115607
732	RNC94692.1	177	Isopentenyl-diphosphate delta-isomerase	20.278	12.652	16.9	2	2	2	0.000639606	0.0112994
733	RNC96717.1	181	16S rRNA processing protein RimM	19.27	11.389	17.1	2	2	2	0.000625471	0.0110497
734	RNC96653.1	183	Hypothetical protein	19.769	12.441	12.6	2	2	2	0.000618635	0.010929
735	RNC91429.1	190	DNA binding response regulator PrrA (RegA)	20.736	15.836	13.2	2	2	2	0.000595843	0.0105263
736	RNC95199.1	193	Transcriptional regulator, TetR family	21.109	13.804	14.5	2	2	2	0.000586582	0.0103627
737	RNC95528.1	194	Hydrolase (HAD superfamily)	21.336	11.76	12.9	2	2	2	0.000583558	0.0103093
738	RNC95076.1	196	Peptidyl-prolyl cis-trans isomerase	21.097	17.476	16.3	2	2	2	0.000577603	0.0102041
739	RNC95341.1	199	AbrB/MazE/SpoVT family DNA-binding domain-containing protein	21.391	13.28	12.1	2	2	2	0.000568896	0.0100503
740	RNC93714.1	199	MOSC domain protein	21.792	12.587	11.6	2	2	2	0.000568896	0.0100503
741	RNC93785.1	203	NADH-ubiquinone oxidoreductase chain C	23.025	12.854	12.8	2	2	2	0.000557686	0.00985222
742	RNC91155.1	206	Pyridoxamine 5&#39;-phosphate oxidase	23.609	35.368	16	2	2	2	0.000549564	0.00970874
743	RNC96449.1	207	Hypothetical protein	21.425	16.346	12.6	2	2	2	0.000546909	0.00966184
744	RNC91443.1	208	Ribonuclease D	23.453	19.402	16.3	2	2	2	0.00054428	0.00961538
745	RNC96425.1	208	Glutathione S-transferase	23.315	11.847	12	2	2	2	0.00054428	0.00961538
746	RNC96968.1	213	Eukaryotic translation initiation factor 3 subunit 10	23.603	15.02	12.2	2	2	2	0.000531503	0.00938967
747	RNC96381.1	218	Lipid A oxidase	23.973	11.591	9.6	2	2	2	0.000519313	0.00917431
748	RNC91547.1	222	L,D-transpeptidase	24.593	11.721	8.1	2	2	2	0.000509956	0.00900901
749	RNC93945.1	223	Protein-L-isoaspartate O-methyltransferase	23.849	14.544	11.2	2	2	2	0.000507669	0.00896861
750	RNC95985.1	224	Dimethylmenaquinone methyltransferase family protein	24.199	14.158	10.3	2	2	2	0.000505403	0.00892857
751	RNC95853.1	226	Transcriptional regulator, LacI family	24.149	14.285	10.2	2	2	2	0.00050093	0.00884956
752	RNC93980.1	229	Guanylate kinase	25.83	13.066	9.6	2	2	2	0.000494368	0.00873362
753	RNC97101.1	229	Glutathione S-transferase family protein	25.766	13.017	9.2	2	2	2	0.000494368	0.00873362
754	RNC95207.1	229	cAMP-binding proteins - catabolite gene activator and regulatory subunit of cAMP-dependent protein kinases	25.527	19.621	10	2	2	2	0.000494368	0.00873362
755	RNC96373.1	230	ATP phosphoribosyltransferase	24.671	12.578	11.7	2	2	2	0.000492218	0.00869565
756	RNC94834.1	231	Anti-sigma factor	24.065	11.395	9.5	2	2	2	0.000490088	0.00865801
757	RNC96563.1	233	Ribonuclease PH	25.146	17.317	13.3	2	2	2	0.000485881	0.00858369
758	RNC96530.1	234	Flavodoxin family protein	25.838	16.084	10.7	2	2	2	0.000483804	0.00854701
759	RNC95555.1	236	MBL fold metallo-hydrolase	25.237	14.702	13.6	2	2	2	0.000479704	0.00847458
760	RNC96720.1	237	RNA polymerase sigma-70 factor, ECF subfamily	26.472	12.171	9.7	2	2	2	0.00047768	0.00843882
761	RNC96441.1	239	6-phosphogluconolactonase	25.432	13.788	12.6	2	2	2	0.000473683	0.0083682
762	RNC93953.1	244	Transamidase GatB domain protein	26.421	18.139	13.1	2	2	2	0.000463976	0.00819672
763	RNC94810.1	246	Protocatechuate 3,4-dioxygenase beta chain	27.218	11.93	10.6	2	2	2	0.000460204	0.00813008
764	RNC89156.1	247	Molybdopterin binding motif, CinA N-terminal domain	26.16	15.262	9.7	2	2	2	0.000458341	0.00809717
765	RNC97110.1	250	Hypothetical protein YggS, proline synthase co-transcribed bacterial homolog PROSC	26.637	11.852	8.8	2	2	2	0.000452841	0.008
766	RNC95102.1	251	Iron-sulfur cluster assembly ATPase protein SufC	27.282	14.75	10.4	2	2	2	0.000451037	0.00796813
767	RNC90632.1	253	Putative FNR family transcriptional regulator	28.253	16.672	13	2	2	2	0.000447471	0.00790514
768	RNC94720.1	256	D-xylose transport ATP-binding protein XylG	27.562	11.785	10.2	2	2	2	0.000442227	0.0078125
769	RNC96054.1	257	ABC transporter, ATP-binding protein	27.844	16.215	11.3	2	2	2	0.000440507	0.0077821
770	RNC96579.1	258	Ubiquinone/menaquinone biosynthesis methyltransferase UbiE	28.482	17.268	9.7	2	2	2	0.000438799	0.00775194
771	RNC96388.1	258	Glycolate utilization operon transcriptional activator GlcC	28.703	13.845	8.9	2	2	2	0.000438799	0.00775194
772	RNC93730.1	259	N-acetylmuramoyl-L-alanine amidase	27.855	17.176	10.8	2	2	2	0.000437105	0.00772201
773	RNC96784.1	259	Bax inhibitor-1/YccA family protein	27.904	12.188	8.5	2	2	2	0.000437105	0.00772201
774	RNC94950.1	260	Exodeoxyribonuclease III	29.181	16.763	11.2	2	2	2	0.000435424	0.00769231
775	RNC96895.1	261	Lysine-arginine-ornithine-binding periplasmic protein precursor	28.413	16.552	10	2	2	2	0.000433756	0.00766284
776	RNC96424.1	268	Branched-chain amino acid ABC transporter ATP-binding protein	28.955	11.026	7.8	2	2	2	0.000422426	0.00746269
777	RNC95201.1	270	Glutamate racemase	29.968	10.884	7.8	2	2	2	0.000419297	0.00740741
778	RNC96552.1	271	4-hydroxy-tetrahydrodipicolinate reductase	27.557	22.107	9.6	2	2	2	0.00041775	0.00738007
779	RNC90797.1	282	vWFA-like protein with metal ion dependent adhesion motif (MIDAS)	30.747	21.748	9.2	2	2	2	0.000401455	0.0070922
780	RNC96056.1	282	3-oxoacyl-[acyl-carrier protein] reductase	29.772	13.213	10.3	2	2	2	0.000401455	0.0070922
781	RNC94016.1	284	Oxidoreductase, short-chain dehydrogenase/reductase family	30.657	18.45	12	2	2	2	0.000398628	0.00704225
782	RNC93514.1	288	Branched-chain amino acid aminotransferase	31.804	23.963	9.4	2	2	2	0.000393091	0.00694444
783	RNC96085.1	291	TPR domain protein	32.229	71.476	9.3	2	2	2	0.000389039	0.00687285
784	RNC96879.1	295	Zn-dependent hydrolases, including glyoxylases	32.054	10.753	6.1	2	2	2	0.000383763	0.00677966
785	RNC93975.1	295	Quinolinate phosphoribosyltransferase [decarboxylating]	30.683	11.649	8.5	2	2	2	0.000383763	0.00677966
786	RNC95590.1	304	Coproporphyrinogen III oxidase, aerobic	34.433	14.246	9.2	2	2	2	0.000372402	0.00657895
787	RNC91165.1	305	Pirin family protein	33.074	13.742	9.2	2	2	2	0.000371181	0.00655738
788	RNC96037.1	308	D-alanine--D-alanine ligase	33.761	45.62	5.8	2	2	2	0.000367566	0.00649351
789	RNC95611.1	311	Ribose ABC transporter, periplasmic ribose-binding protein RbsB	32.982	28.143	13.2	2	2	2	0.00036402	0.00643087
790	RNC95287.1	313	Ribokinase	33.239	14.548	7.7	2	2	2	0.000361694	0.00638978
791	RNC96455.1	313	Carbon monoxide dehydrogenase D protein	34.225	13.334	8	2	2	2	0.000361694	0.00638978
792	RNC96611.1	314	Fructokinase	32.809	12.487	6.7	2	2	2	0.000360542	0.00636943
793	RNC96499.1	318	Dioxygenases related to 2-nitropropane dioxygenase	33.688	13.427	9.1	2	2	2	0.000356007	0.00628931
794	RNC91163.1	321	Acetylspermidine deacetylase	34.395	12.765	7.2	2	2	2	0.00035268	0.00623053
795	RNC96094.1	323	ABC transporter (iron.B12.siderophore.hemin) , periplasmic substrate-binding component	34.826	16.431	9.9	2	2	2	0.000350496	0.00619195
796	RNC95513.1	324	Ferric iron ABC transporter, iron-binding protein	34.334	13.981	8.3	2	2	2	0.000349414	0.00617284
797	RNC95866.1	326	Universal stress protein family 1	34.825	30.606	14.1	2	2	2	0.000347271	0.00613497
798	RNC91233.1	326	Transcriptional regulator, LysR family	36.159	11.342	5.5	2	2	2	0.000347271	0.00613497
799	RNC90678.1	327	Manganese ABC transporter, periplasmic-binding protein SitA	35.785	12.43	6.1	2	2	2	0.000346209	0.00611621
800	RNC96694.1	328	Aerobic cobaltochelatase CobS subunit	36.742	11.08	5.5	2	2	2	0.000345153	0.00609756
801	RNC97006.1	330	Transcriptional regulator, DeoR family	36.924	15.15	10.3	2	2	2	0.000343061	0.00606061
802	RNC90650.1	332	Vegetatible incompatibility protein HET-E-1	34.87	20.734	6.6	2	2	2	0.000340995	0.0060241
803	RNC93647.1	332	Hypothetical protein	36.493	11.264	5.7	2	2	2	0.000340995	0.0060241
804	RNC91222.1	334	Erythritol transcriptional regulator EryD	35.362	11.676	6.6	2	2	2	0.000338953	0.00598802
805	RNC97058.1	339	Riboflavin kinase	36.84	13.582	8.8	2	2	2	0.000333953	0.00589971
806	RNC91522.1	340	Deoxyribose-phosphate aldolase	36.711	17.232	7.1	2	2	2	0.000332971	0.00588235
807	RNC95781.1	343	Flagellar motor rotation protein MotB	38.073	16.118	8.2	2	2	2	0.000330059	0.0058309
808	RNC95616.1	344	L-fuco-beta-pyranose dehydrogenase	37.109	11.631	6.1	2	2	2	0.0003291	0.00581395
809	RNC96666.1	344	Aspartate-semialdehyde dehydrogenase	37.24	23.18	5.8	2	2	2	0.0003291	0.00581395
810	RNC96386.1	345	Transcriptional regulator, LysR family, in glycolate utilization operon	37.027	14.347	7.2	2	2	2	0.000328146	0.0057971
811	RNC94820.1	345	Transcriptional regulator	37.346	12.875	7.2	2	2	2	0.000328146	0.0057971
812	RNC95446.1	349	Threonine dehydratase	35.175	15.154	8.3	2	2	2	0.000324385	0.00573066
813	RNC93565.1	350	HtrA protease/chaperone protein	35.857	47.462	10	2	2	2	0.000323458	0.00571429
814	RNC94828.1	351	SN-glycerol-3-phosphate ABC transporter ATP-binding protein	39.056	16.513	8.5	2	2	2	0.000322536	0.00569801
815	RNC95801.1	353	Arabinose 5-phosphate isomerase	36.894	14.368	6.5	2	2	2	0.000320709	0.00566572
816	RNC95790.1	356	Phosphoribosylaminoimidazole carboxylase ATPase subunit	38.459	11.537	5.9	2	2	2	0.000318006	0.00561798
817	RNC93635.1	357	Quinolinate synthetase	39.55	15.708	9	2	2	2	0.000317115	0.00560224
818	RNC96970.1	358	Peptide chain release factor 1	39.968	13.951	6.1	2	2	2	0.00031623	0.00558659
819	RNC97004.1	358	Hypothetical protein	41.375	13.985	7.5	2	2	2	0.00031623	0.00558659
820	RNC95272.1	360	Hypothetical protein, contains similarity to K+ channel, beta subunit	39.925	12.523	9.2	2	2	2	0.000314473	0.00555556
821	RNC90785.1	361	Ferric iron ABC transporter, iron-binding protein	39.387	18.285	9.7	2	2	2	0.000313602	0.00554017
822	RNC91161.1	365	3,4-dihydroxy-2-butanone 4-phosphate synthase	39.756	13.961	6.8	2	2	2	0.000310165	0.00547945
823	RNC96542.1	366	Phenylalanyl-tRNA synthetase alpha chain	40.861	12.265	5.2	2	2	2	0.000309318	0.00546448
824	RNC96668.1	368	3-isopropylmalate dehydrogenase	38.999	16.728	7.6	2	2	2	0.000307636	0.00543478
825	RNC96412.1	375	3-oxoacyl-[acyl-carrier-protein] synthase, KASIII	40.572	21.682	6.4	2	2	2	0.000301894	0.00533333
826	RNC96765.1	383	Alcohol dehydrogenase	39.924	18.121	8.4	2	2	2	0.000295588	0.00522193
827	RNC89203.1	387	Oxido-reductase, and dehydratase; MocA	42.528	15.886	7.8	2	2	2	0.000292533	0.00516796
828	RNC95845.1	389	Aspartate aminotransferase	41.42	11.044	5.4	2	2	2	0.000291029	0.00514139
829	RNC97051.1	390	3-ketoacyl-CoA thiolase	40.912	15.391	5.6	2	2	2	0.000290283	0.00512821
830	RNC95154.1	393	Salicylate hydroxylase	41.544	31.997	8.9	2	2	2	0.000288067	0.00508906
831	RNC95905.1	394	Pyridoxamine-pyruvate aminotransferase	41.507	14.706	9.6	2	2	2	0.000287336	0.00507614
832	RNC90690.1	395	3-oxoacyl-[acyl-carrier-protein] synthase, KASII	40.486	36.919	7.3	2	2	2	0.000286608	0.00506329
833	RNC96363.1	397	2-amino-3-ketobutyrate coenzyme A ligase	42.24	13.556	5.5	2	2	2	0.000285164	0.00503778
834	RNC95317.1	400	D-alanyl-D-alanine carboxypeptidase	43.557	16.37	8	2	2	2	0.000283026	0.005
835	RNC93710.1	401	Ribonuclease D related protein	44.728	18.442	6.7	2	2	2	0.00028232	0.00498753
836	RNC96699.1	402	Macrolide export ATP-binding/permease protein MacB	42.972	19.897	9	2	2	2	0.000281617	0.00497512
837	RNC95096.1	402	Hypothetical protein	44.579	14.62	6.7	2	2	2	0.000281617	0.00497512
838	RNC94735.1	403	Mannonate dehydratase	43.89	11.756	4.7	2	2	2	0.000280919	0.00496278
839	RNC95082.1	403	Lipid-A-disaccharide synthase	43.572	13.249	6	2	2	2	0.000280919	0.00496278
840	RNC95532.1	404	Gluconate dehydratase	43.559	13.313	6.4	2	2	2	0.000280223	0.0049505
841	RNC93979.1	404	Endolytic transglycosylase MltG	44.158	11.827	4.5	2	2	2	0.000280223	0.0049505
842	RNC95112.1	405	Aspartate aminotransferase	44.406	15.311	5.7	2	2	2	0.000279531	0.00493827
843	RNC96531.1	406	Tryptophan synthase beta chain	44.308	12.666	5.7	2	2	2	0.000278843	0.00492611
844	RNC95799.1	406	Membrane-bound lytic murein transglycosylase B precursor	45.049	13.711	4.9	2	2	2	0.000278843	0.00492611
845	RNC93952.1	406	Carbamoyl-phosphate synthase small chain	42.471	11.815	4.7	2	2	2	0.000278843	0.00492611
846	RNC95106.1	416	Tyrosyl-tRNA synthetase	45.881	13.376	6.7	2	2	2	0.00027214	0.00480769
847	RNC97111.1	416	1-hydroxy-2-methyl-2-(E)-butenyl 4-diphosphate synthase	44.704	13.492	6.7	2	2	2	0.00027214	0.00480769
848	RNC95652.1	421	Ribose ABC transport system, permease protein RbsC	44.367	11.879	5.2	2	2	2	0.000268908	0.00475059
849	RNC96862.1	423	2-octaprenyl-6-methoxyphenol hydroxylase	45.557	13.389	7.3	2	2	2	0.000267636	0.00472813
850	RNC91185.1	424	Phosphoribosylamine--glycine ligase	43.616	13.285	5.4	2	2	2	0.000267005	0.00471698
851	RNC95718.1	427	Hypothetical protein	48.942	12.466	4.7	2	2	2	0.000265129	0.00468384
852	RNC96558.1	437	Magnesium and cobalt efflux protein CorC	46.449	14.013	4.6	2	2	2	0.000259062	0.00457666
853	RNC91276.1	438	Hypothetical protein	46.767	13.737	6.8	2	2	2	0.000258471	0.00456621
854	RNC96024.1	442	Membrane protein	49.168	14.712	5.4	2	2	2	0.000256132	0.00452489
855	RNC93642.1	443	Dihydroorotase	48.174	11.042	4.5	2	2	2	0.000255554	0.00451467
856	RNC96875.1	444	N-acetyl-L,L-diaminopimelate deacetylase	47.388	12.69	4.7	2	2	2	0.000254978	0.0045045
857	RNC93838.1	452	Putative Zn-dependent protease, contains TPR repeats	48.462	15.239	3.5	2	2	2	0.000250465	0.00442478
858	RNC95073.1	452	N-acetylglucosamine-1-phosphate uridyltransferase	46.542	15.083	6.2	2	2	2	0.000250465	0.00442478
859	RNC97091.1	454	Dihydrofolate synthase	48.292	78.804	5.5	2	2	2	0.000249362	0.00440529
860	RNC90633.1	456	Coproporphyrinogen III oxidase, oxygen-independent	49.668	11.869	5.7	2	2	2	0.000248268	0.00438596
861	RNC93720.1	457	Beta-lactamase class C and other penicillin binding proteins	48.926	15.305	7.4	2	2	2	0.000247725	0.00437637
862	RNC94918.1	464	Glutathione reductase	50.741	78.333	5.2	2	2	2	0.000243988	0.00431034
863	RNC93652.1	465	Cysteinyl-tRNA synthetase	51.098	12.203	4.5	2	2	2	0.000243463	0.00430108
864	RNC97061.1	466	Fumarate hydratase class II	49.245	16.018	5.6	2	2	2	0.00024294	0.00429185
865	RNC96676.1	470	TRAP transporter solute receptor, TAXI family precursor	51.824	10.959	4.7	2	2	2	0.000240873	0.00425532
866	RNC91200.1	474	GTP-binding protein EngA	52.362	11.214	4	2	2	2	0.00023884	0.00421941
867	RNC95883.1	476	Uronate isomerase	53.276	13.87	5	2	2	2	0.000237837	0.00420168
868	RNC96391.1	483	Glutamate--cysteine ligase	54.09	12.161	3.7	2	2	2	0.00023439	0.00414079
869	RNC94698.1	486	Chlorophyllide reductase subunit BchZ	53.444	13.506	5.1	2	2	2	0.000232943	0.00411523
870	RNC96346.1	490	Selenoprotein O and cysteine-containing homologs	53.036	13.016	3.7	2	2	2	0.000231041	0.00408163
871	RNC95992.1	498	Hypothetical protein	54.881	11.421	4.4	2	2	2	0.00022733	0.00401606
872	RNC96917.1	499	Signal recognition particle receptor protein FtsY (=alpha subunit)	52.119	11.774	5.6	2	2	2	0.000226874	0.00400802
873	RNC95327.1	505	Iron-sulfur cluster assembly protein SufB	56.383	21.417	6.5	2	2	2	0.000224179	0.0039604
874	RNC93636.1	516	L-aspartate oxidase	54.009	12.357	6.2	2	2	2	0.0002194	0.00387597
875	RNC97052.1	518	Long-chain-fatty-acid--CoA ligase	55.294	12.365	3.5	2	2	2	0.000218553	0.003861
876	RNC96578.1	525	Ubiquinone biosynthesis monooxygenase UbiB	58.15	13.346	4.4	2	2	2	0.000215639	0.00380952
877	RNC96872.1	538	IMP cyclohydrolase	56.501	11.367	3.2	2	2	2	0.000210428	0.00371747
878	RNC96376.1	541	Histidyl-tRNA synthetase	59.845	13.775	5.4	2	2	2	0.000209261	0.00369686
879	RNC95072.1	557	ATP-dependent DNA helicase RecG	59.534	12.432	3.9	2	2	2	0.00020325	0.00359066
880	RNC90704.1	566	SN-glycerol-3-phosphate ABC transporter ATP-binding protein	61.492	11.159	2.8	2	2	2	0.000200018	0.00353357
881	RNC96624.1	589	Possible P-methylase	66.341	11.225	4.6	2	2	2	0.000192208	0.00339559
882	RNC91315.1	599	Dihydroxy-acid dehydratase	64.228	17.641	6.3	2	2	2	0.000188999	0.0033389
883	RNC95779.1	606	ABC-type multidrug transport system, ATPase and permease components	64.09	12.502	3.5	2	2	2	0.000186816	0.00330033
884	RNC96035.1	626	Sodium:proton antiporter	67.314	11.359	4.2	2	2	2	0.000180847	0.00319489
885	RNC94802.1	690	Aldehyde dehydrogenase	73.046	15.241	4.1	2	2	2	0.000164073	0.00289855
886	RNC93688.1	802	Outer membrane protein Imp, required for envelope biogenesis / Organic solvent tolerance protein precursor	87.529	21.508	3.6	2	2	2	0.00014116	0.00249377
887	RNC91209.1	853	Sarcosine dehydrogenase	94.42	11.804	3.3	2	2	2	0.00013272	0.00234467
888	RNC94953.1	929	Hypothetical protein	93.093	16.896	2.8	2	2	2	0.000121862	0.00215285
889	RNC95595.1	940	Membrane protein, putative	99.367	12.376	2.6	2	2	2	0.000120436	0.00212766
890	RNC91227.1	1029	Lanthionine biosynthesis protein LanM	111.6	13.985	2.2	2	2	2	0.00011002	0.00194363
891	RNC96524.1	1058	ATP-dependent nuclease subunit B	113.39	14.092	2.2	2	2	2	0.000107004	0.00189036
892	RNC91469.1	1124	Glucosamine--fructose-6-phosphate aminotransferase [isomerizing]	118.81	11.105	1.6	2	2	2	0.000100721	0.00177936
893	RNC95070.1	1168	Transcription-repair coupling factor	127.01	12.324	2.1	2	2	2	9.69266e-05	0.00171233
894	RNC95107.1	1182	Large exoproteins involved in heme utilization or adhesion	125.41	12.062	1.8	2	2	2	9.57785e-05	0.00169205
895	RNC95462.1	1265	AsmA family protein	130.1	11.752	1.5	2	2	2	8.94943e-05	0.00158103
896	RNC89152.1	1284	Ribonucleotide reductase of class II (vitamin B12-dependent)	139.74	11.317	1.5	2	2	2	8.817e-05	0.00155763
											17.6662
