# Supplementary material for: Metagenomic and Metaproteomic Insights into Photoautotrophic and Heterotrophic Interactions in a Synechococcus Culture
Source: mBio. 2020 Feb 18;11(1):e03261-19. doi: 10.1128/mBio.03261-19 (PMC7029141; doi:10.1128/mBio.03261-19)
Supplement: TABLE S3 [file mBio.03261-19-st003.xls]

## Sheet: Sheet1
No.	Length (bp)	Bin	Protein accession	Protein description	MW [kDa]	Score	Coverage [%]	Peptides	PSMs	Unique peptides
1	1449	1	RNC86674.1	Porin precursor	51.312	323.31	29.7	12	51	10
2	9882	1	RNC94553.1	Possible secreted protease	364.38	323.31	6	15	26	15
3	1506	1	RNC86673.1	Porin	53.744	140.24	28.3	10	21	7
4	654	1	RNC90823.1	Hypothetical protein	22.551	198.42	39.2	9	20	9
5	2178	1	RNC90933.1	Outer membrane protein/protective antigen OMA87/import-associated channel protein	79.477	323.31	23.9	12	16	12
6	2448	1	RNC86599.1	Hypothetical protein	85.983	323.31	12.2	8	16	8
7	1242	1	RNC94663.1	Urea ABC transporter, substrate binding protein UrtA	46.882	323.31	32.9	10	15	2
8	1695	1	RNC86639.1	Outer membrane efflux protein precursor	57.953	323.31	22.3	9	15	9
9	1527	1	RNC88914.1	Porin	54.927	84.424	12.2	5	12	2
10	6525	1	RNC86599.1	Ferric siderophore transport system, periplasmic binding protein TonB	216.48	127.7	4.5	7	12	7
11	300	1	RNC90914.1	Soluble [2Fe-2S] ferredoxin	10.666	202.34	48.5	3	12	3
12	3324	1	RNC83490.1	Cell surface protein required for swimming motility SwmB	31.467	323.31	26.8	3	12	3
13	978	1	RNC90500.1	Phosphate ABC transporter, periplasmic phosphate-binding protein PstS	33.964	323.31	20.3	5	11	5
14	510	1	RNC94613.1	Hypothetical protein	21.506	323.31	36.9	4	9	4
15	363	1	RNC87592.1	Hypothetical protein	12.081	323.31	45.1	3	8	3
16	531	1	RNC87390.1	Hypothetical protein	17.706	52.525	35.9	5	7	5
17	312	1	RNC90415.1	Carbon dioxide-concentrating mechanism protein CcmK	10.584	129.74	51.5	4	7	4
18	975	1	RNC93369.1	Phosphate ABC transporter, periplasmic phosphate-binding protein PstS	33.767	47.592	18.5	5	6	5
19	696	1	RNC94676.1	Hypothetical protein	25.604	117.57	19.5	3	6	3
20	1422	1	RNC93325.1	Glutamine synthetase type I	52.437	95.743	10.4	4	4	4
21	372	1	RNC92938.1	AbrB family transciptional regulator	13.024	19.442	27.6	3	4	3
22	1479	1	RNC94372.1	Cyanate ABC transporter, substrate binding protein	53.272	26.206	8.7	3	3	3
23	987	1	RNC91031.1	Cysteine synthase	34.598	39.663	8.2	2	3	2
24	570	1	RNC90607.1	Hypothetical protein	21.478	15.665	13.2	2	3	2
25	489	1	RNC88774.1	Phycocyanin alpha chain	17.335	33.284	10.5	2	3	2
26	162	1	RNC94265.1	6,7-dimethyl-8-ribityllumazine synthase	16.973	155.7	18.1	2	3	2
27	552	1	RNC94290.1	Hypothetical protein	19.281	16.711	13.1	2	3	2
28	1986	1	RNC86672.1	Porin	75.063	12.918	4.1	2	2	2
29	1209	1	RNC94532.1	Phosphoglycerate kinase	41.771	32.157	6	2	2	2
30	1170	1	RNC88992.1	Ferredoxin-NADP(+) reductase	38.684	12.659	6.8	2	2	2
31	408	1	RNC93017.1	Hypothetical protein	18	12.229	14.8	2	2	2
32	192	1	RNC93060.1	Hypothetical protein	11.994	12.478	21.9	2	2	2
33	1197	1	RNC90838.1	Polysaccharide export-related periplasmic protein	43.479	12.062	6	2	2	2
34	276	1	RNC90964.1	DNA-binding protein HU	9.8163	12.894	24.2	2	2	2
35	903	1	RNC88742.1	Phycoerythrin gamma chain linker polypeptide	32.764	12.186	7.3	2	2	2
36	618	1	RNC88787.1	N-acetylmuramoyl-L-alanine amidase	30.34	12.077	5.7	2	2	2
37	423	1	RNC94107.1	Pentapeptide repeat-containing protein	14.858	20.721	17.9	2	2	2
38	3138	2	RNC89278.1	SusC family TonB-linked outer membrane protein	117.33	323.31	20.4	14	23	14
39	3129	2	RNC92591.1	SusC family TonB-linked outer membrane protein	111.29	323.31	15.8	9	15	9
40	1644	2	RNC92590.1	SusD family nutrient uptake outer membrane protein	59.022	80.704	15.7	6	11	6
41	1719	2	RNC89277.1	SusD family nutrient-binding outer membrane lipoprotein	61.857	138.29	15.2	6	10	6
42	2763	2	RNC92482.1	SusC family TonB-linked outer membrane protein	100.82	112.77	13.4	8	10	8
43	1359	2	RNC92365.1	OmpA domain protein	48.256	315.34	21.2	7	8	7
44	1659	2	RNC89224.1	Gliding motility lipoprotein GldJ	63.24	78.138	13	7	8	7
45	1713	2	RNC92884.1	SusD family nutrient uptake outer membrane protein	62.373	91.424	14.4	5	7	5
46	3189	2	RNC92885.1	SusC family TonB-linked outer membrane protein	115.22	314	6.9	4	6	4
47	3243	2	RNC92449.1	SusC family TonB-linked outer membrane protein	117.79	42.248	5.1	6	6	6
48	8451	2	RNC89628.1	Internalin, putative	297.39	214.3	3.1	6	6	6
49	4353	2	RNC92769.1	Glycosyl hydrolase, BNR repeat precursor	155.5	31.906	3	3	6	3
50	1959	2	RNC92834.1	Hypothetical protein/choice-of-anchor B family protein	70.426	323.31	9.4	4	6	4
51	954	2	RNC89276.1	Hypothetical protein	34.021	53.441	12.6	3	6	3
52	2085	2	RNC89395.1	LruC domain-containing protein	76.795	27.677	7.1	3	6	3
53	1383	2	RNC92673.1	Gliding motility lipoprotein GldK	52.699	169.77	9.1	3	5	3
54	3141	2	RNC92161.1	Glycosyl hydrolase, BNR repeat precursor	116.38	58.789	6	5	5	5
55	1155	2	RNC89225.1	Hypothetical protein	42.892	46.983	14.1	4	5	4
56	6039	2	RNC88615.1	BspA family leucine-rich repeat surface protein	215.71	34.107	2.1	3	5	3
57	12327	2	RNC89519.1	Internalin, putative	435.85	43.541	1.2	4	4	4
58	13647	2	RNC92297.1	Internalin, putative	478.31	61.596	1	3	4	3
59	1263	2	RNC88627.1	TPR repeat	45.897	25.951	11.4	4	4	4
60	1503	2	RNC92015.1	Hypothetical signal peptide protein	56.685	218.77	9.2	3	4	3
61	585	2	RNC87435.1	PorT family protein	21.298	27.891	26.8	3	4	3
62	1920	2	RNC89716.1	S9 family peptidase	71.589	16.902	4.5	3	3	3
63	723	2	RNC88582.1	Hypothetical protein	25.227	18.183	12.5	3	3	3
64	924	2	RNC91836.1	Type IX secretion system membrane protein PorP/SprF	37.68	63.906	8.4	2	3	2
65	1395	2	RNC90014.1	Hypothetical protein	52.261	19.524	6	2	3	2
66	1932	2	RNC91560.1	Flagellar motor protein MotB	72.579	12.607	3.7	2	2	2
67	732	2	RNC90346.1	Outer membrane lipoprotein-sorting protein	28.332	30.564	11.1	2	2	2
68	1875	2	RNC92757.1	S9 family peptidase	75.458	19.454	4.9	2	2	2
69	555	2	RNC92768.1	Hypothetical protein	26.377	34.117	14.1	2	2	2
70	1020	2	RNC89375.1	Hypothetical protein	36.747	26.274	9.7	2	2	2
71	627	2	RNC89400.1	Hypothetical protein	23.239	19.584	12	2	2	2
72	7176	3	RNC79838.1	Internalin	141.36	153.65	7	7	9	7
73	585	3	RNC86936.1	Superoxide dismutase [Cu-Zn]	20.802	133.13	35.1	4	5	4
74	2970	3	RNC87702.1	1,4-alpha-glucan branching enzyme SusG	110.94	64.656	4.6	3	4	3
75	609	3	RNC88069.1	Superoxide dismutase [Mn]	22.729	16.713	12.9	2	2	2
76	1464	3	RNC87701.1	SusF/SusE family outer membrane protein	51.919	33.258	6.4	2	2	2
77	3039	3	RNC87614.1	SusC family TonB-linked outer membrane protein	110.73	14.599	2.5	2	2	2
78	1224	4	RNC80507.1	Hypothetical protein	44.01	323.31	30.9	7	13	7
79	6261	4	RNC81977.1	Hypothetical protein/LEPR-XLL domain-containing protein	222.58	196.48	5.6	8	10	8
80	2202	4	RNC81165.1	Hypothetical protein	75.624	323.31	18.5	5	10	5
81	6390	4	RNC81662.1	Hypothetical protein/Rhs family protein	243.71	88.974	3.8	7	8	7
82	1659	4	RNC80938.1	Outer membrane efflux protein	66.467	67.678	14.6	7	8	7
83	9783	4	RNC80647.1	RND multidrug efflux transporter; Acriflavin resistance protein	340.18	323.31	2.4	5	7	5
84	6504	4	RNC81833.1	Rhs family protein	239.64	72.777	4.1	6	7	6
85	2598	4	RNC80240.1	Hypothetical protein	93.11	169.11	8.5	4	6	4
86	2376	4	RNC80239.1	Hypothetical protein	83.092	275.42	5.2	2	6	2
87	2787	4	RNC81424.1	Hypothetical protein	102	137.19	8.2	5	5	5
88	3405	4	RNC82315.1	Type IV pilus biogenesis and competence protein PilQ precursor	128.86	42.394	5.8	5	5	5
89	1533	4	RNC81164.1	Hypothetical protein	58.53	309.11	10.5	4	5	4
90	1842	4	RNC82509.1	Hypothetical protein	64.387	84.658	10.9	4	5	4
91	1401	4	RNC82172.1	RTX toxins and related Ca2+-binding proteins	48.821	293.82	7.9	2	5	2
92	1293	4	RNC80704.1	Glucose dehydrogenase	48.325	61.071	7.5	2	4	2
93	2148	4	RNC81418.1	Hypothetical protein	73.685	98.8	8.7	3	4	3
94	1647	4	RNC81497.1	Hypothetical protein	67.557	12.168	3.5	2	3	2
95	630	4	RNC80887.1	Superoxide dismutase [Mn]	22.811	121.49	20.1	2	3	2
96	1710	4	RNC80633.1	Hypothetical protein	60.158	12.249	4.3	2	3	2
97	1692	4	RNC81433.1	Dipeptide-binding ABC transporter, periplasmic substrate-binding component	68.337	12.509	4	2	2	2
98	558	4	RNC81692.1	Outer membrane protein	22.547	50.64	17.6	2	2	2
99	222	4	RNC82241.1	Hypothetical protein	16.858	13.904	16.5	2	2	2
100	657	4	RNC89722.1	Cytochrome c551/c552	27.816	13.501	7.6	2	2	2
101	762	4	RNC82511.1	IncF plasmid conjugative transfer surface exclusion protein TraT	28.797	11.146	7.2	2	2	2
102	2238	4	RNC82587.1	Peptidyl-prolyl cis-trans isomerase PpiB	80.638	19.624	4.2	2	2	2
103	1383	4	RNC82677.1	Hypothetical protein	51.132	16.976	6.3	2	2	2
104	2283	4	RNC82826.1	Hypothetical protein/choice-of-anchor B family protein	80.727	24.153	3.2	2	2	2
105	1839	4	RNC82848.1	Hypothetical protein	64.631	14.651	3.8	2	2	2
106	642	4	RNC81979.1	Thiol-specific antioxidant family (AhpC/TSA) protein associated with thiol:disulfide interchange protein	25.907	11.916	7.7	2	2	2
107	1020	5	RNC95158.1	Amino acid ABC transporter substrate-binding protein	36.29	323.31	56.6	13	27	13
108	1065	5	RNC93970.1	Fructose ABC transporter, substrate-binding component FrcB	36.448	323.31	37	11	19	11
109	780	5	RNC94887.1	Amino acid ABC transporter	27.759	323.31	44.4	10	15	10
110	1185	5	RNC96419.1	Branched-chain amino acid ABC transporter, amino acid-binding protein	39.576	323.31	18.5	4	14	4
111	1092	5	RNC95262.1	Xylose ABC transporter, periplasmic xylose-binding protein XylF	37.6	323.31	22.6	6	13	6
112	1044	5	RNC93912.1	Tricarboxylate transport protein TctC	35.99	161.22	35.2	7	13	7
113	1485	5	RNC93886.1	Bicyclomycin resistance protein	51.797	323.31	25.7	9	13	9
114	1359	5	RNC91527.1	Carbohydrate ABC transporter substrate-binding protein/Alpha-glucosides-binding periplasmic protein AglE precursor	49.765	100.05	20.6	6	12	6
115	957	5	RNC91289.1	TRAP transporter solute receptor, TAXI family precursor	34.372	242.01	27.3	7	12	7
116	1725	5	RNC95285.1	Glycerol-3-phosphate ABC transporter, permease protein UgpA	63.601	150.02	17.8	7	11	7
117	933	5	RNC96064.1	Nucleoside ABC transporter, periplasmic nucleoside-binding protein	36.551	233.68	19.7	6	11	6
118	1053	5	RNC94753.1	Ribose ABC transporter, periplasmic ribose-binding protein RbsB	37.233	193.45	21.1	5	11	5
119	1239	5	RNC91405.1	N-Acetyl-D-glucosamine ABC transport system, sugar-binding protein	45.314	323.31	25.5	6	10	6
120	1071	5	RNC95454.1	TRAP transporter solute receptor, TAXI family precursor	36.062	82.202	28.2	7	10	7
121	1647	5	RNC96510.1	Oligopeptide/dipeptide ABC transporter, periplasmic substrate-binding protein	61.314	57.629	14.2	7	9	7
122	1143	5	RNC95690.1	Spermidine/putrescine ABC transporter substrate-binding protein	41.437	214.96	31.1	5	8	5
123	984	5	RNC94781.1	TRAP transporter solute receptor, TAXI family precursor	34.213	104.52	16.5	4	8	4
124	999	5	RNC96601.1	Nucleoside ABC transporter, substrate-binding component	34.982	271.14	18.7	3	7	3
125	1287	5	RNC94737.1	ABC transporter, substrate binding protein	46.511	178.5	13.6	4	7	4
126	1023	5	RNC95640.1	TRAP-type C4-dicarboxylate transport system, periplasmic component	36.072	37.191	17.9	5	7	5
127	2022	5	RNC91464.1	PhoX family phosphatase	73.753	262.05	8.8	4	7	4
128	1050	5	RNC94786.1	TRAP transporter solute receptor, unknown substrate 3	37.772	121.09	14.3	4	6	4
129	1182	5	RNC93616.1	ATP/GTP-binding site motif A (P-loop)/porin	42.622	118.38	12.2	3	6	3
130	1317	5	RNC96575.1	Molybdopterin containing oxidoreductase	47.691	102.94	20.8	6	6	6
131	786	5	RNC96714.1	Amino acid ABC transporter, periplasmic amino acid-binding protein	28.092	323.31	18.8	3	5	3
132	1320	5	RNC94906.1	Dihydroxyacetone ABC transport system, substrate-binding protein	48.79	39.969	13.2	5	5	5
133	10434	5	RNC90768.1	Hypothetical protein	338.69	156.13	1.5	3	5	3
134	1209	5	RNC95887.1	Amino acid ABC transporter substrate-binding protein/High-affinity leucine-specific transport system, periplasmic binding protein LivK	43.368	14.979	5.2	2	4	2
135	1122	5	RNC95624.1	Branched-chain amino acid ABC transporter, amino acid-binding protein	40.264	44.788	12.9	4	4	4
136	1593	5	RNC90644.1	Peptide ABC transporter substrate-binding protein (periplasmic)	58.939	48.514	6.8	3	4	3
137	996	5	RNC94731.1	Nitrate ABC transporter substrate-binding protein	35.674	23.175	7.6	3	4	3
138	1107	5	RNC95857.1	TRAP transporter solute receptor, unknown substrate 6	42.175	129.34	10.1	3	4	3
139	471	5	RNC95334.1	Non-specific serine/threonine protein kinase	16.884	35.49	35.3	4	4	4
140	963	5	RNC96931.1	Malate dehydrogenase	33.781	21.909	6.2	2	4	2
141	1017	5	RNC95910.1	BMP family ABC transporter substrate-binding protein	34.827	39.475	16	3	3	3
142	1152	5	RNC90655.1	Nitrate ABC transporter substrate-binding protein	36.013	25.768	11.8	2	3	2
143	675	5	RNC91355.1	Flp pilus assembly protein CpaD	23.533	17.39	9.8	2	3	2
144	1476	5	RNC90695.1	Peptide/opine/nickel uptake family ABC transporter, periplasmic substrate-binding protein	53.319	11.657	3.7	2	2	2
145	1338	5	RNC96010.1	Various polyols ABC transporter, periplasmic substrate-binding protein	48.808	15.342	5.2	2	2	2
146	1092	5	RNC96406.1	Putrescine ABC transporter putrescine-binding protein PotF	39.96	42.607	8.5	2	2	2
147	1518	5	RNC96805.1	Thiamine pyridinylase	53.373	54.754	8.1	2	2	2
148	318	5	RNC95185.1	Hypothetical protein perhaps implicated in de Novo purine biosynthesis	11.931	34.756	24.8	2	2	2
149	435	5	RNC94710.1	Cytochrome c family protein	15.465	14.371	16	2	2	2
150	2160	5	RNC95803.1	LysM peptidoglycan-binding domain-containing protein	75.508	46.053	3.8	2	2	2
